# Supplementary material for: Crystal structure of an archaeal CorB magnesium transporter
Source: Nat Commun. 2021 Jun 29;12:4028. doi: 10.1038/s41467-021-24282-7 (PMC8242095; doi:10.1038/s41467-021-24282-7)
Supplement: Supplementary file 9 — Source Data [file 41467_2021_24282_MOESM9_ESM.xlsx]

## Sheet: Fig. 6a
Time	TtCorB			MtCorB			empty
0	-0.0667448	-0.115974	-0.0733484	-0.0615697	-0.040598	-0.0846413	-0.0386379	0.0152958	-0.0123074
6	-0.051686	0.071599	-0.170258	-0.0953625	-0.0615958	-0.0721552	-0.0824933	0.074579	-0.0794143
12	0.0812137	-0.106547	-0.0710596	-0.107248	-0.0733764	-0.0412021	-0.101518	0.0205245	-0.0905762
18	-0.0088793	-0.011297	-0.0926234	-0.158561	-0.110912	-0.0955773	-0.0885302	-0.0309848	-0.116894
24	-0.0361608	0.0943458	-0.0052847	0.00732378	-0.112316	-0.0382008	0.082305	-0.0358959	-0.0038629
30	-0.0735668	-0.0609818	-0.0649034	-0.0611954	-0.10012	-0.0611249	-0.068472	-0.0205785	-0.119742
36	0.00035315	-0.152104	-0.105869	0.0108197	-0.014568	-0.0320438	0.048276	-0.0054601	-0.0479526
42	-0.0334541	-0.118921	-0.080973	-0.0137994	0.0182903	-0.0124344	-0.0945704	-0.015052	-0.054501
48	0.0240267	-0.0856617	-0.0441704	-0.0537726	-0.0462727	-0.090981	-0.030676	-0.0210853	-0.0693406
54	-0.0771584	-0.0307782	-0.0831824	-0.0702774	-0.1082	-0.0249787	-0.0587893	0.0225309	-0.0654223
60	0.134123	-0.0976796	0.00136891	-0.0611034	0.0161041	-0.065197	-0.0212969	-0.0794885	-0.0399151
66	0.26636	0.177443	0.273796	0.052677	0.130614	0.223334	-0.018011	0.0620618	-0.0878391
72	0.133912	0.106265	0.198285	0.0646615	0.00248798	0.0355495	-0.0279714	0.111924	0.0266513
78	0.246522	0.259183	0.204267	0.00294184	0.0120234	0.0934808	0.0410102	0.0769302	-0.016779
84	0.535421	0.282871	0.445255	0.20089	0.301038	0.270553	-0.0784014	0.128607	-0.0399133
90	0.510019	0.625462	0.505169	0.380829	0.358336	0.39285	-0.0051509	-0.0141736	-0.0623119
96	0.875519	0.787	0.51261	0.386782	0.353779	0.522902	0.106337	0.0538929	0.0376472
102	1.01334	0.79608	0.847695	0.537706	0.294813	0.553262	-0.0353751	0.109803	0.00609657
108	1.3321	0.935518	0.945696	0.506091	0.525678	0.520977	0.197737	0.0432306	0.0516582
114	1.10488	1.17334	0.966352	0.454524	0.444844	0.695491	0.128869	0.114238	0.01067
120	1.28283	1.42904	1.08025	0.635247	0.399393	0.571537	-0.0711087	0.0560285	0.0910215
126	1.36866	1.32237	1.1614	0.619298	0.35201	0.545493	-0.0210467	0.0865951	0.0505209
132	1.45025	1.37058	1.18944	0.643217	0.57577	0.750524	-0.0361721	0.127631	0.0147185
138	1.37193	1.46019	1.24029	0.547967	0.524024	0.764062	0.0180844	0.21021	-0.0032888
144	1.57045	1.63932	1.35925	0.536992	0.561977	0.715246	0.0571263	0.101093	0.0224498
150	1.54271	1.72344	1.51924	0.632442	0.577606	0.69283	0.0378653	0.0572666	0.0829182
156	1.61312	1.77127	1.42115	0.599935	0.655634	0.713214	-0.0110633	0.0424918	0.0616574
162	1.8516	1.94417	1.67383	0.573993	0.623377	0.553464	0.0112218	0.0832657	-0.0333449
168	1.86289	1.68314	1.79824	0.719511	0.4867	0.598812	0.0269758	0.084264	0.064722
174	1.92011	1.7185	1.63569	0.620109	0.568755	0.606332	0.0938112	0.186619	0.0215726
180	2.10031	1.69274	1.67548	0.70444	0.638064	0.671544	0.00557443	0.0935876	-0.0111763
186	1.98983	1.76937	1.80849	0.610289	0.620461	0.674859	0.0292577	0.155248	-0.0238535
192	2.16459	1.91956	1.66257	0.531048	0.638586	0.652277	-0.0171382	0.131743	0.0629951
198	2.10563	2.23704	1.73929	0.62978	0.6186	0.696446	-0.0574336	0.0837981	0.0323235
204	2.00905	2.15084	1.69595	0.724251	0.680153	0.739783	0.0884205	0.117382	0.0436238
210	2.01058	2.066	1.88645	0.664963	0.627703	0.589849	0.0496468	0.0999138	0.0505183
216	2.02614	1.99525	1.98172	0.561166	0.681271	0.677564	0.114727	0.14405	0.101771
222	2.11931	1.93369	2.12978	0.628001	0.563823	0.694467	0.0637446	0.134822	-0.0172316
228	2.15441	1.81003	2.0252	0.558313	0.691678	0.659707	0.0405594	0.066699	0.0402389
234	2.00196	1.92631	1.9429	0.625318	0.635017	0.7498	0.0326138	0.193679	0.00579269
240	2.20749	2.03521	2.15633	0.550438	0.546158	0.781721	0.00368598	0.191758	0.0218001
246	1.99712	1.9734	1.95966	0.772837	0.702012	0.639507	0.0886068	0.185689	0.0396911
252	2.08514	2.26291	1.98729	0.719277	0.650677	0.80153	-0.0043895	0.0953597	0.0214261
258	2.29113	1.93054	2.0667	0.591338	0.650031	0.614284	0.0163796	0.0699113	0.0544089
264	2.1679	2.08072	2.08344	0.699719	0.825984	0.805134	0.0638809	0.140612	-0.0148099
270	2.24819	2.26628	2.10631	0.567494	0.594937	0.608583	0.0656069	-0.0032171	0.0132178
276	2.51278	2.13721	2.02267	0.619146	0.732159	0.686599	0.0511663	0.184727	-0.0075319
282	2.25117	2.18897	2.34307	0.64327	0.674707	0.56684	0.0725234	0.0339114	0.126536
288	2.25665	2.20284	2.13466	0.800545	0.667671	0.714351	0.145359	0.175969	0.0245834
294	2.43407	2.19393	2.06312	0.621225	0.631182	0.693293	0.121021	0.12081	0.0214979
300	2.39058	2.55909	2.1304	0.714771	0.619691	0.659164	0.0634764	0.158286	-0.108669
306	2.61738	2.13155	2.16603	0.535853	0.695087	0.655755	0.171155	0.191688	0.11105
312	2.58337	2.22678	2.12587	0.6617	0.726456	0.690998	-0.0237756	0.1964	0.057351
318	2.73009	2.16776	2.04336	0.633638	0.702903	0.769788	0.0406586	0.112676	0.129239
324	2.55755	2.21873	2.13191	0.635029	0.6453	0.680908	0.00021181	0.16006	0.0801451
330	2.52398	2.24384	2.40974	0.666014	0.647918	0.653807	0.0346159	0.0622871	0.0230892
336	2.18362	2.5279	2.27708	0.6496	0.553767	0.695217	0.0622153	0.161465	0.0436705
342	2.74532	2.38227	2.14503	0.659041	0.744268	0.672729	0.0642885	0.195207	0.118857
348	2.6389	2.41685	2.37921	0.637804	0.618049	0.707137	0.0910448	0.121715	0.149568
354	2.68987	2.3512	2.34636	0.590015	0.641926	0.714842	0.0374476	0.107539	0.142112
360	2.22808	2.3652	2.20495	0.754044	0.606381	0.688962	0.0422381	0.203915	0.0581792
366	2.54993	2.08435	2.55375	0.588626	0.760891	0.774902	0.135139	0.144277	-0.0039219
372	2.32279	2.29536	2.36118	0.553301	0.708507	0.706901	0.167051	0.280326	0.0191994
378	2.50514	2.49926	2.4063	0.526498	0.654365	0.489009	0.101233	0.0745046	0.0170599
384	2.42648	2.49891	2.27924	0.713749	0.738833	0.6985	0.0540308	0.0968999	0.104189
390	2.54221	2.32069	2.08816	0.7294	0.579256	0.685241	-0.0071097	0.172626	0.0775547
396	2.22	2.45566	2.40617	0.634699	0.668181	0.665448	0.054369	0.0707958	0.126737
402	2.28471	2.47371	2.2761	0.637367	0.784508	0.65957	0.00784785	0.0945176	0.179435
408	2.68309	2.37808	2.39465	0.560387	0.497291	0.664865	0.104693	0.179813	0.0266744
414	2.56812	2.42463	2.15008	0.709638	0.521645	0.831645	-0.0533963	0.0659273	-0.0177278
420	2.53886	2.52898	2.33491	0.703517	0.745705	0.628621	0.0312881	0.225217	0.0184471
426	2.9207	2.56285	2.30782	0.841352	0.675366	0.715279	0.0742864	0.120035	0.0477236
432	2.38975	2.67062	2.39632	0.593798	0.677733	0.533887	-0.0069023	0.182031	0.0693592
438	2.89455	2.58576	2.53619	0.765889	0.680519	0.701508	0.0289789	0.255083	0.050785
444	2.46729	2.17198	2.30069	0.548605	0.84342	0.670351	0.13567	0.10925	0.0910363
450	2.69152	2.64158	2.39025	0.786338	0.646287	0.642204	0.112234	0.0790893	0.0184015
456	2.32401	2.72879	2.50581	0.616694	0.521273	0.660988	0.10807	0.116622	0.143258
462	2.58877	2.71303	2.61602	0.619242	0.709456	0.73002	0.0822798	0.176464	0.0372442
468	2.89341	2.55599	2.26838	0.537942	0.679735	0.721639	0.0281211	0.0893267	0.14254
474	2.51322	2.74684	2.43164	0.680323	0.668397	0.763331	0.0081811	0.214922	0.11543
480	2.4664	2.44252	2.77725	0.607869	0.811088	0.697464	0.112867	0.178987	0.0669084
486	2.80735	2.53889	2.68333	0.72253	0.73756	0.617727	0.0456692	0.15784	0.105808
492	2.57441	2.51794	2.28538	0.592894	0.652489	0.720168	0.00548826	0.16633	0.0389421
498	2.55291	2.82383	2.16373	0.532845	0.817828	0.622254	0.0864931	0.150556	0.0302849
504	2.91222	2.53953	2.40974	0.541208	0.729231	0.711941	0.0850024	0.108993	0.102907
510	2.67128	2.57385	2.60644	0.656179	0.701085	0.829079	0.163705	0.121486	0.12211
516	2.6912	2.66857	2.71589	0.649212	0.566899	0.852388	0.028297	0.108614	0.131264
522	2.7962	2.30439	2.24193	0.597835	0.713046	0.728371	-0.0501366	0.164472	-0.0368701
528	2.90505	2.93385	2.52656	0.66378	0.727204	0.748422	0.00176694	0.229446	0.0296422
534	2.96534	2.54302	2.44089	0.618931	0.539823	0.859529	0.100378	0.0800235	0.0561987
540	2.48377	2.79584	2.25792	0.645242	0.686283	0.613745	0.0911161	0.158047	0.124291
546	2.72681	2.90648	2.28431	0.608721	0.724291	0.608467	0.0486738	0.0820981	0.163483
552	3.07283	3.00365	2.61896	0.701688	0.630108	0.737703	0.0896825	0.208462	0.0546208
558	2.88899	2.42977	2.84691	0.711928	0.822345	0.490232	0.114611	0.118254	-0.01403
564	2.55832	2.4523	2.49143	0.841617	0.759899	0.703475	0.165576	0.0739522	0.0605217
570	2.56001	2.96632	2.46481	0.499068	0.699096	0.722496	0.0204369	0.149255	0.0573856
576	2.70173	2.64131	2.52783	0.568913	0.67117	0.852247	-0.0577152	0.0336179	-0.024416
582	2.71194	2.80587	2.60828	0.619194	0.659245	0.640189	0.00550791	0.159503	0.0380379
588	2.57051	2.70546	2.81611	0.767683	0.532943	0.637492	0.107144	0.227864	0.100828
594	2.72812	2.78242	2.453	0.739897	0.627041	0.690927	0.0798167	0.141379	0.054168
600	2.69207	2.6587	2.5423	0.808919	0.745335	0.671215	0.0561411	0.299501	0.0153209
606	2.59654	2.71861	2.57573	0.600985	0.722385	0.716568	0.0557602	0.131752	0.00439055
612	3.16305	2.99405	2.60892	0.770163	0.854422	0.720698	0.109406	0.178318	-0.0805789
618	2.58754	2.92128	2.48924	0.633398	0.73939	0.703935	0.0962656	0.0919053	0.100429
624	2.80001	2.9399	2.64469	0.708576	0.99093	0.536373	0.0420793	0.121386	-0.0166943
630	3.13265	2.77906	2.92772	0.692352	0.666873	0.621408	-0.0326879	0.121226	0.0468906
636	2.64513	3.23591	2.05975	0.632593	0.64229	0.815144	0.06155	0.251187	-0.0230491
642	2.80894	2.97783	2.66275	0.666943	0.724584	0.534084	0.0566492	0.11399	-0.0249758
648	2.95184	2.91595	2.18581	0.773259	0.681661	0.761588	0.049473	0.116368	0.161081
654	2.97047	2.91632	2.51272	0.831317	0.593446	0.721872	0.0302251	0.057087	-0.0441463
660	3.10333	2.83678	2.76452	0.802132	0.756729	0.712083	0.0454104	0.0415091	-0.0158178
666	2.88019	2.83944	2.5075	0.707978	0.525403	0.71063	0.0451562	0.282764	0.0868387

## Sheet: Fig. 6b
Time	TtCorB_DMSO			TmCorA_DMSO			TtCorB_vali			TmCorA_vali			empty_DMSO			empty_vali
0	-0.0226841	-0.108396	-0.177214	-0.0696355	-0.0629362	-0.0656958	-0.127619	-0.0143194	0.0874604	-0.0087299	-0.0096748	-0.0320214	-0.0793771	0.017448	0.0405722	-0.0484494	0.0104905	-0.019579
6	-0.127995	-0.054902	-0.119841	-0.117496	0.0317226	-0.0658182	-0.101816	0.0746058	0.134414	-0.0203598	-0.0635545	-0.0920008	-0.0492521	-0.0602855	0.0349638	0.00549558	-0.120581	0.00749542
12	-0.0208471	-0.0344657	-0.103085	-0.0475785	-0.0667641	-0.0026376	0.0287372	0.0491985	0.173292	-0.061233	-0.0044506	-0.055911	0.122374	-0.0590487	0.0097585	0.0593387	-0.0325803	-0.0006132
18	-0.133672	-0.0358337	-0.0328146	-0.0833593	-0.104266	-0.0196754	-0.0473871	0.0175075	0.231251	-0.0237131	-0.0935503	-0.112092	-0.0360733	0.0513984	-0.0031613	0.0574102	-0.0197484	-0.0567816
24	-0.144725	-0.072663	-0.0436619	-0.0952659	-0.0876666	-0.103376	-0.0682867	-0.0495846	0.123856	-0.0885447	-0.0585556	-0.0790157	-0.0448653	-0.0311996	0.0389675	0.034429	0.0204724	-0.0722348
30	-0.127943	0.0198578	-0.116104	-0.0137578	-0.0495862	-0.121167	-0.0147544	-0.0078278	0.0743233	-0.121753	-0.127283	-0.0348298	0.0640616	-0.0276006	0.0336011	0.0995225	-0.0827814	-0.0162606
36	0.00246526	-0.0111469	-0.1254	-0.185617	-0.0929042	-0.0317956	-0.130281	-0.0850351	0.126559	-0.0432776	-0.0579351	-0.0487345	-0.0943178	0.0113713	-0.0438841	-0.0337257	0.00152557	-0.0226672
42	-0.144893	-0.145499	-0.0138554	-0.116723	-0.0181637	-0.0518773	-0.0889184	0.00671288	0.0943943	-0.0361024	-0.0556064	0.025736	-0.10113	-0.0378174	-0.0764564	0.10452	-0.0174709	-0.0728447
48	-0.144222	-0.118882	-0.0929061	-0.0999391	-0.0361962	-0.0442845	-0.0318551	-0.125767	0.105154	-0.137578	-0.131979	-0.143397	0.0392857	0.0253212	-0.0655278	0.0479856	-0.0362704	0.0128062
54	-0.0234957	-0.0788373	-0.247295	-0.0499848	-0.0875326	-0.0370872	-0.0981923	-0.0219818	0.0771272	-0.0494824	-0.137791	-0.0212336	-0.0791446	-0.0064868	-0.0108377	0.0479096	0.0322023	-0.0394753
60	-0.092028	-0.106287	0.0164499	-0.0987387	-0.101055	-0.044597	-0.15401	-0.122222	0.140795	0.0183254	-0.0638302	0.0163457	0.111866	-0.0091757	0.00578871	-0.0229064	0.00958521	-0.0203952
66	0.0319981	0.162224	0.0654251	0.0944998	0.0438646	0.0937827	0.00844195	0.136972	0.326337	0.286853	0.366057	0.366921	0.0436945	0.0697435	-0.0123993	0.0743028	0.0115584	-0.0074699
72	0.174722	0.121375	0.195612	0.0956586	0.18808	0.153139	0.125076	0.186684	0.332524	0.297616	0.336589	0.596835	0.0897673	0.133727	0.0188128	0.0469508	-0.0052787	0.0489968
78	0.382988	0.228486	0.197773	0.190577	0.251794	0.20016	0.406226	0.276233	0.461725	1.23355	0.574913	1.52279	0.0287588	0.0686068	0.100521	0.244905	0.0238711	0.0120505
84	0.4322	0.418115	0.434048	0.120309	0.114884	0.239896	0.614212	0.562364	0.549641	1.71035	1.03059	1.59109	0.206247	0.133474	0.106551	0.0927054	0.0675007	-0.0219466
90	0.629132	0.409156	0.583278	0.316872	0.181336	0.31513	0.673268	0.400856	0.719069	2.20937	1.3275	2.25077	0.185727	0.00079994	0.0876185	0.114894	-0.0188648	-0.0427484
96	0.466398	0.623519	0.592822	0.290131	0.262081	0.408036	0.714294	0.624124	0.784691	2.70943	1.63091	2.51249	0.0226967	0.0804044	0.0556924	0.159884	0.0277783	0.100658
102	0.537099	0.842691	0.574447	0.349344	0.354911	0.378828	0.91506	0.724678	0.991061	2.67289	1.72183	2.77331	0.0665806	0.14372	0.127708	0.148737	0.0548331	0.019539
108	0.787056	0.83913	0.724279	0.353804	0.387131	0.313723	1.03457	0.830696	1.06012	3.15184	2.01994	3.15113	0.115446	0.0729049	0.0486468	0.0989147	-0.0628601	-0.0016678
114	0.675164	0.837973	0.897875	0.389885	0.36833	0.391518	1.08039	1.07091	1.01454	2.93746	2.30752	3.01204	0.130028	0.0557173	0.109131	0.107757	0.0612679	0.062035
120	0.708826	0.899335	0.925607	0.423584	0.358509	0.377584	1.20747	1.03119	1.25347	3.50922	1.95287	3.34646	0.0450923	0.0765346	0.170317	0.0673556	0.192527	0.0475174
126	0.774429	0.871997	0.855813	0.412061	0.417035	0.483461	1.01145	1.24931	1.16153	3.42476	2.52469	3.27796	0.0717148	0.0648271	0.149669	0.154199	-0.0331938	0.0464632
132	0.986022	0.960239	0.926326	0.378098	0.432436	0.538618	1.04779	1.29918	1.21007	3.50086	2.46271	3.38611	-0.0139404	0.0794506	0.109256	0.0815137	0.0945252	0.043443
138	0.955397	1.06637	1.10914	0.450055	0.463901	0.605092	1.40642	1.22849	1.23337	3.9292	2.47333	3.14195	0.01808	0.0353588	0.128982	0.101721	0.0159425	0.00872105
144	1.00062	1.06031	1.05884	0.514912	0.433733	0.43566	1.17835	1.24455	1.32142	4.26827	2.72321	3.59	0.054171	0.077602	0.0495456	0.0852789	0.0208906	-0.0842313
150	0.995766	1.06367	1.04575	0.444414	0.471101	0.458149	1.32827	1.2823	1.48542	3.83063	2.95824	3.22739	-0.0435847	0.0750609	0.109285	0.138011	0.0861341	0.0103935
156	1.21657	1.12412	1.14278	0.592149	0.419622	0.488562	1.35795	1.401	1.7631	4.10704	3.05662	3.43482	0.131914	0.0723409	0.0842056	0.107551	0.0136682	0.0410472
162	1.36156	1.33237	1.09605	0.496426	0.396523	0.594431	1.70484	1.50725	1.6482	4.35735	3.017	3.24013	0.032485	0.159242	-0.0370724	0.0903989	0.126247	0.0338358
168	1.16084	1.1508	1.10918	0.407194	0.38938	0.527413	1.7412	1.63689	1.57683	4.2079	3.17723	3.29522	0.117711	0.116387	0.0955779	0.130861	0.133038	0.0711342
174	1.39019	1.18921	1.42238	0.414147	0.555841	0.461387	1.61764	1.48063	1.54146	4.61519	3.31751	3.48052	0.104045	0.0410112	0.097392	0.135431	0.0204537	0.0254932
180	1.30178	1.33263	1.32991	0.562028	0.563462	0.514301	1.67658	1.7365	1.52326	3.90923	3.26003	3.64147	0.200623	0.107686	0.125763	0.16821	0.034466	0.0924321
186	1.47423	1.32243	1.43388	0.538056	0.526458	0.555184	1.7304	1.78039	1.91126	4.26598	3.52288	3.52642	0.0555588	0.106791	0.141456	0.0985379	0.0752764	0.0295087
192	1.31191	1.44567	1.36102	0.541786	0.465196	0.519376	1.85258	1.77374	1.82162	4.57389	3.55358	3.81317	0.116431	0.0381262	0.0509986	0.0773169	-0.0493616	0.0670083
198	1.49865	1.50244	1.40293	0.573463	0.51832	0.566753	1.67128	1.7821	1.6748	4.83304	3.74075	3.49132	0.106665	0.124707	0.0293955	0.157987	-0.0111508	0.129904
204	1.6467	1.63728	1.55098	0.408254	0.672891	0.618035	1.78623	1.75002	2.03102	4.63396	3.69496	3.52483	0.0525893	0.0641627	0.0801133	0.139204	0.0460095	-0.0448944
210	1.52966	1.58349	1.6955	0.489261	0.677566	0.56997	2.03236	2.06931	2.01013	4.98354	3.55838	3.44569	-0.0012657	0.11055	0.0226486	0.143881	0.0206058	0.0680212
216	1.38285	1.5742	1.58819	0.526306	0.506122	0.560685	2.04728	1.86829	1.89043	4.72644	3.68322	3.91801	0.102398	0.00230349	0.0367486	0.0564487	0.0808303	0.0228957
222	1.57061	1.61036	1.65188	0.387983	0.636414	0.589368	2.15903	2.02401	2.19344	4.833	3.40669	3.81608	-0.0198442	0.0557084	0.0513646	0.0255867	-0.0406334	-0.0124131
228	1.81206	1.59973	1.49498	0.662991	0.524565	0.666692	2.19294	1.90645	1.76403	4.65613	4.11986	3.69205	0.0797328	0.0636222	0.0504109	0.0972872	0.0403988	0.0792103
234	1.48268	1.77673	1.59214	0.551809	0.650638	0.517555	2.15554	1.88413	1.78873	5.19513	3.89518	4.07627	0.168013	0.00938983	0.0987977	0.208271	0.00900078	0.0248367
240	1.85794	1.56992	1.57071	0.50939	0.668813	0.605487	1.95018	2.06079	2.10124	4.87922	3.77385	4.02096	-0.0033882	0.0531114	0.0411313	0.0975484	0.138369	0.0124272
246	1.63738	1.81162	1.76085	0.66606	0.612539	0.517214	1.94299	2.03798	2.15061	4.76401	3.89032	4.04144	0.140836	0.0129208	0.0236411	0.202316	-0.0211465	-0.0387609
252	1.60016	1.88558	1.8755	0.462607	0.67873	0.657353	2.34196	2.19062	2.10627	4.9502	3.82605	4.06802	0.0755383	0.0661724	0.00563609	0.0950934	0.181364	0.0452689
258	1.72704	1.68238	1.88617	0.665984	0.678429	0.627594	2.22243	2.28233	2.24593	5.11929	3.83113	4.08999	0.127626	0.0427503	0.0941822	0.100844	0.0385375	-0.0357075
264	1.82085	1.80495	1.9183	0.609487	0.578439	0.538298	2.25276	2.10363	1.97356	5.18851	4.39018	3.95404	0.146005	0.180818	0.00688772	0.0600825	0.0112239	0.0801117
270	1.84623	1.76257	1.61886	0.561088	0.660201	0.504411	2.04481	2.00571	2.31143	4.89668	4.57129	4.05614	0.0582938	0.0781287	0.0403636	0.0273672	0.0460938	0.0721827
276	1.75141	1.97235	1.90225	0.593468	0.650499	0.596377	1.97403	2.03638	2.32709	4.90623	4.49804	4.34763	0.161154	0.106698	0.108895	0.167611	0.0259059	0.0546892
282	1.94149	1.69672	1.79847	0.687044	0.586066	0.619272	2.25294	2.31901	2.3206	5.24925	4.04417	3.99914	0.0949828	0.0901624	0.103784	0.0219592	0.0346275	-0.0500546
288	1.9303	1.90382	2.14546	0.70459	0.708942	0.52038	2.20996	1.86715	2.52108	5.12901	4.11309	4.36202	0.0849376	0.0803141	0.110357	0.100769	0.0715554	0.0314527
294	1.86645	1.91378	1.88471	0.701514	0.735927	0.701865	2.23144	2.10119	1.93547	4.74781	4.25723	4.02194	0.163139	0.0994291	0.0271186	-0.0065185	0.0352183	0.0223477
300	2.01121	1.81137	2.09791	0.62207	0.670947	0.683801	2.57769	2.43951	2.21109	4.81167	4.08854	4.10885	0.156788	0.0551169	0.0831989	0.141941	0.128017	0.0706012
306	2.12522	1.94846	2.09333	0.578955	0.634052	0.592843	2.03395	2.2399	2.53348	5.53462	4.99302	4.00556	0.0794277	0.0988148	0.0863707	0.0556883	0.0051683	0.0516176
312	2.1219	2.17895	1.77994	0.571461	0.653517	0.707502	2.41586	2.38382	2.37384	4.74236	4.55969	4.11261	0.113252	0.0633745	0.0884126	0.0664206	0.00966415	0.00521485
318	1.9802	1.78501	1.64174	0.727012	0.637661	0.643512	2.42253	2.17948	2.53634	4.85236	4.04862	4.26785	0.0825792	0.0491696	0.0774612	0.221359	0.133454	0.0917478
324	2.28782	1.88502	2.00363	0.593993	0.756685	0.67785	2.47034	2.32327	2.76497	5.13035	4.24962	4.45244	0.14158	0.0133797	0.0318813	0.133359	0.0862244	0.0651154
330	2.20029	2.09271	2.20505	0.636693	0.768506	0.736247	2.33136	2.50302	2.53265	5.00544	4.42953	4.22506	0.153942	0.126697	0.102265	0.114179	0.0863132	0.00285029
336	2.07187	1.87581	2.12576	0.736978	0.683176	0.683464	2.3753	2.2395	2.36381	5.16422	4.44392	4.37287	0.0663801	-0.0411299	0.0977066	0.106384	0.0530724	0.00052868
342	2.01186	2.06909	2.1142	0.592242	0.66682	0.622906	2.20747	2.46581	2.34103	5.45622	4.56457	4.50889	0.0238837	-0.0014336	0.0880468	0.153368	0.102072	0.0372733
348	1.92376	2.11118	2.06712	0.62633	0.807903	0.618333	2.53992	2.40659	2.50957	5.10881	4.6185	4.40746	0.0484946	0.0578976	0.0859461	0.089148	0.0719077	0.0388912
354	1.98518	2.08755	2.12154	0.663941	0.674086	0.684196	2.41664	2.32083	2.27804	5.00135	4.24784	4.46712	0.128775	0.075956	0.0531913	0.0846164	0.0455775	0.110047
360	2.28144	2.15018	2.32051	0.794733	0.697883	0.778964	2.56433	2.06308	2.65365	5.46438	4.27767	4.53311	0.0692477	0.0816619	0.0134933	0.170715	0.011044	0.0106564
366	2.29455	2.28065	2.46135	0.779151	0.681293	0.711199	2.50262	2.47523	2.25606	4.97257	4.23485	4.29472	0.0977509	0.101299	0.174706	0.0756403	0.0468389	0.0116497
372	2.25653	2.40386	2.18534	0.720222	0.763697	0.863888	2.40825	2.46282	2.6994	5.25484	4.45955	4.52052	-0.0008093	0.0984865	0.048801	0.0534736	0.109508	0.0974019
378	2.19386	2.537	2.3355	0.629011	0.737896	0.734972	2.60118	2.48043	2.24249	5.47676	4.49417	4.44348	0.0217805	0.150818	0.0360093	0.158902	0.124327	-0.0170543
384	2.38578	2.50216	2.37334	0.737726	0.736679	0.77225	2.5508	2.10927	2.60136	5.62605	4.72911	4.48799	0.106078	0.0302087	0.0382311	0.236753	0.0184621	-0.0310934
390	2.13803	2.30618	2.18982	0.842334	0.712236	0.825235	2.41359	3.0209	2.54183	5.32027	4.19719	4.70559	0.0251174	0.0311025	0.123086	0.0878228	0.0365304	0.00986294
396	2.36645	2.29481	2.10223	0.635548	0.862458	0.795858	2.4248	2.49423	2.45576	5.26463	4.30237	4.81766	0.0961736	0.161512	0.110166	0.274176	0.114746	-0.001284
402	2.25558	2.30948	2.15416	0.65902	0.690775	0.738908	2.41108	2.45123	2.60901	5.0339	4.36946	4.48454	-7.399e-05	0.0996501	-0.0159582	0.181654	0.0550194	0.0232305
408	2.42518	2.41315	2.22638	0.750777	0.711176	0.871739	2.58769	2.75144	2.76311	5.0941	4.90732	4.32359	0.097605	0.0417481	0.0876055	0.169415	0.0393668	-0.0373935
414	2.17164	2.42606	2.61518	0.78708	0.826755	0.73914	2.49148	2.7006	2.84803	5.68564	4.94744	4.05075	0.0919707	0.0723688	0.0490443	0.0289193	0.104798	0.00182176
420	2.3933	2.19787	2.37847	0.727032	0.760853	0.844855	2.31043	2.37047	2.4024	5.20281	4.91822	4.85159	0.00870073	0.0632555	0.120863	0.198943	0.019909	0.032507
426	2.39458	2.47256	2.75777	0.764852	0.864142	0.725463	2.42695	2.67664	2.41322	5.66521	4.36384	4.387	-0.0029774	0.0510198	0.11243	0.0964219	0.0875372	0.111331
432	2.21926	2.65044	2.39829	0.734789	0.833961	0.74146	2.27549	2.48051	2.8496	5.04598	4.62114	4.81625	0.0420765	-0.0158284	0.0823709	0.187034	0.0437353	0.0321443
438	2.6021	2.69065	2.27123	0.545191	0.78059	0.811194	2.59259	2.52856	2.49735	5.14387	4.84441	4.77313	0.156997	0.0947881	0.0534923	0.0937426	0.0757013	-0.0376976
444	2.17305	2.40286	2.57097	0.686339	0.72048	0.773719	2.48933	2.27484	2.68946	5.02838	4.52091	4.42463	0.179582	0.0873205	0.0337496	0.143557	0.0216634	-0.0359468
450	2.41127	2.6608	2.55404	0.754666	0.852702	0.749878	2.46873	2.47554	2.55348	5.49665	4.81158	4.31001	0.0438722	-0.0121027	0.13156	0.150916	0.105103	0.146938
456	2.59775	2.52373	2.46103	0.799195	0.759916	0.80395	2.45222	2.36519	2.79444	5.28002	4.50341	4.70267	0.0196821	0.0364241	0.148186	0.163047	0.104567	0.0909254
462	2.30406	2.34253	2.5479	0.648382	0.962837	0.782614	2.79255	2.45349	2.8488	5.28191	4.83795	4.74881	0.0563433	0.0650653	0.0345031	0.022589	0.115108	-0.0094665
468	2.62112	2.28444	2.53545	0.847836	0.698529	0.828598	2.44214	2.52353	2.80453	5.38214	4.26436	4.24686	0.165059	0.121685	0.121775	0.244263	0.00410145	0.0864609
474	2.77867	2.50056	2.38863	0.759341	0.676189	0.85449	2.87997	2.35024	2.53759	5.4423	4.29674	5.0158	0.13545	-0.0070471	0.136389	0.103465	0.11971	0.020468
480	2.5732	2.60211	2.35192	0.811254	0.846624	0.849889	2.99072	2.6877	2.64818	5.57801	4.80002	4.43088	0.152517	0.0455611	-0.0010658	0.115941	0.096023	-0.004508
486	2.86005	2.57902	3.05729	0.78048	0.732648	0.798245	2.88715	2.62472	2.49666	5.2739	4.69298	4.44599	0.0682276	0.172891	0.0141349	0.163204	0.0770708	0.0111895
492	2.65164	2.57873	2.33264	0.752988	0.760115	0.887293	2.48895	2.39884	2.66043	5.38171	4.68556	4.29007	0.182376	0.0661587	0.114667	0.0295772	-0.0354017	-0.011234
498	2.40124	2.49522	2.68523	0.803299	0.808101	0.71186	2.49413	2.48194	2.58841	5.68935	4.60361	4.99772	0.0927221	0.16168	0.131937	0.133647	0.0626171	-0.0366129
504	2.62437	2.73647	2.59938	0.87353	0.750841	0.759737	2.61667	2.36281	2.37685	5.78447	4.47345	4.59544	0.0267956	0.0495467	0.00013899	0.142441	0.00223876	0.0476384
510	2.56914	2.87536	2.38623	0.764633	0.813473	0.882693	2.89037	2.52639	2.57494	5.36336	4.72004	4.79508	0.195238	0.018811	0.0128943	0.0983708	0.0893592	0.0844778
516	2.70275	2.7088	2.69951	0.905137	0.762248	0.775828	2.40616	2.45529	2.87148	5.7217	4.79699	4.82207	0.0690082	0.134161	0.0657957	0.164736	0.0987668	0.11089
522	2.35247	2.7823	2.50096	0.8263	0.88833	0.871437	2.62361	2.54352	2.6148	6.36737	4.98086	4.74743	0.0469914	0.0989523	0.18813	0.145082	0.00020124	-0.0431633
528	2.41019	2.87825	2.57299	0.762859	0.930464	0.786237	2.64934	2.6374	2.66651	5.23574	4.40079	4.61812	-0.0367329	0.148791	0.152494	0.149895	0.0593236	0.0647083
534	2.54608	2.90181	2.53752	0.814111	0.823913	0.831398	2.78618	2.68207	2.59572	5.76038	5.01728	4.43803	0.00922967	0.0691658	0.0386798	0.118097	0.019174	0.032766
540	2.51477	2.70184	2.4432	0.847779	0.796771	0.838505	2.65628	2.78387	2.86501	6.08164	4.5636	4.78393	0.13516	0.111941	0.117775	0.0955206	0.0885435	0.0240723
546	2.66261	3.17837	2.47852	0.85596	0.785377	0.810043	2.82008	2.70858	2.74983	5.27851	4.90685	4.39094	0.00469546	0.164968	0.106225	0.196281	0.15491	0.0972077
552	2.60731	2.95663	2.63436	0.936501	0.742023	0.757159	3.01661	2.89407	2.93016	5.3278	5.07376	4.7787	0.0101983	-0.0157463	0.0317918	0.150793	0.112749	0.101689
558	2.4579	2.75746	2.41328	0.658979	0.781302	0.83962	2.97378	2.46188	2.65815	5.31498	4.76553	4.43221	0.12696	0.0784195	0.157247	0.137914	0.0130981	0.0046152
564	2.58176	2.92589	2.60889	0.742206	0.941804	0.816233	2.77661	2.72035	2.9988	5.73968	4.808	4.90758	0.0562558	0.0266712	0.104528	0.0955504	0.109381	0.102998
570	2.66645	3.0587	2.77105	0.875164	0.823504	0.873187	2.85836	2.67173	2.61466	5.31966	4.90826	4.87049	0.136132	0.106702	0.0672634	0.137679	-0.0189339	-0.0256073
576	2.89079	2.58987	2.84994	0.767683	0.80644	0.782567	2.8434	2.58265	2.78781	5.99877	5.05899	5.08079	0.0888342	0.128528	0.0400704	0.148964	0.0742952	0.0810894
582	2.9122	2.95857	2.87826	0.746687	0.841538	0.666531	2.82566	2.54203	2.68368	5.72096	4.99801	4.73302	0.0433004	0.0972291	0.12544	0.145926	0.0698897	0.014604
588	2.92936	3.06485	2.55895	0.76368	0.831983	0.870582	2.89163	2.74206	3.03123	5.51771	5.0035	5.20184	0.125667	0.144283	0.0898706	0.0773318	0.121078	-0.0118958
594	2.65895	3.02216	3.03745	0.963185	0.840522	0.816781	2.78641	2.73761	3.12009	5.1416	5.14372	4.18349	0.0329735	0.219271	0.0819341	0.0945807	0.0784988	0.00947481
600	3.04471	2.89837	2.97076	0.904224	0.959311	0.998806	2.56164	2.4784	2.63247	5.38444	4.8858	4.74008	0.0787407	0.0922051	0.0200381	0.212801	0.136324	0.113567
606	2.49254	3.33252	2.46067	0.83765	0.891048	0.824753	2.97358	3.0158	2.81112	5.60632	4.94872	4.46367	0.0401711	0.0682346	0.0961883	0.0475284	0.155766	0.0086483
612	2.59637	2.93583	2.75739	0.830967	0.898259	0.933076	2.54082	2.4149	2.94488	5.21617	5.35659	5.25423	0.128157	0.119784	0.152909	0.127308	0.106938	0.009856
618	3.00163	2.64419	2.89914	0.886117	0.99346	0.844567	2.73135	2.65991	2.60088	6.07917	4.61773	5.05234	0.057095	0.00198957	0.019321	0.0804798	0.0605012	0.0386507
624	2.75133	3.01746	2.74272	0.915566	0.814842	0.868115	2.78623	2.59535	2.7897	5.28016	4.79064	5.05008	0.0928125	0.0766758	0.147202	0.199381	0.00960923	0.0622856
630	2.63758	2.75104	2.49393	0.907555	0.829596	0.797537	2.48564	2.45421	2.91598	5.55285	4.88657	4.27317	0.139229	0.115109	0.0546718	0.157106	0.0357515	0.0705638
636	2.77518	2.77406	2.72518	0.808071	1.01222	0.833345	2.60434	2.80014	2.8034	5.44168	4.79531	5.2094	0.00443139	0.0921353	0.0143009	0.108191	-0.0045824	0.0402787
642	2.96195	2.76244	2.72332	0.784682	0.940703	0.935189	2.88772	2.34149	3.09021	5.54311	4.82356	5.13344	0.0925835	0.0184829	0.127672	0.122348	0.0787965	0.0943033
648	2.92265	3.15886	3.27338	0.993624	0.832527	0.95094	2.93318	2.62913	2.71728	5.9564	5.07592	5.17793	0.0198665	-0.0009871	0.145945	0.165577	-0.0224557	0.0462435
654	3.0566	2.91724	2.99327	0.968775	0.922699	0.865635	2.92607	2.75746	3.05004	6.07266	5.17752	4.49697	0.0347076	-0.0061124	0.0128925	0.165277	0.074126	-0.002652
660	2.99009	2.96547	3.04476	0.813137	0.917806	0.917809	2.88097	2.93727	3.03034	5.62719	4.46495	5.00713	0.0888646	-0.026273	0.126698	0.158921	0.183493	0.0128182
666	2.97871	2.79125	3.28137	0.934987	0.795229	0.977558	2.63267	2.7523	2.77837	5.97711	5.06396	4.49824	0.10769	0.00777865	0.0827523	0.170237	-0.0084655	0.107585

## Sheet: Fig. 6d-e
Time	WT			S26A			S30A			E33A			N76A			N80A			S117A			E118A			P121G			K122A			empty
0	0.0755133	-0.0474664	0.0751209	0.065087	-0.0171081	0.0137165	-0.0382287	0.0603228	0.00561828	-0.0733253	-0.177258	0.10046	0.0210721	0.0267605	-0.0466357	0.0131834	-0.0244758	-0.172626	0.11817	-0.117214	-0.0657767	-0.0947004	-0.0117085	-0.10145	-0.0037654	-0.007809	0.0340202	-0.0305768	-0.0671695	0.00566342	0.0249022	0.0258536	0.00597843
6	-0.0657757	-0.17171	-0.0153719	0.13499	-0.0328166	0.0765927	-0.0514951	-0.0510979	0.0152265	-0.0754963	0.186171	-0.0402573	0.0605434	0.0942995	0.136764	-0.0485826	-0.0257043	0.109871	-0.0231451	0.0303192	-0.0325075	0.0629702	-0.0708585	-0.0933656	-0.0272341	-0.0891428	0.105961	0.0433534	0.0817458	0.141115	-0.137561	-0.0693981	-0.0864148
12	-0.0121838	-0.0374128	-0.0012638	0.0266756	0.0211842	-0.0206761	-0.0466401	-0.0040486	-0.132116	-0.0015147	-0.0279036	-0.0224882	-0.0747254	-0.0225987	0.0260094	0.00189122	-0.0063041	0.143166	-0.0614709	0.00812481	0.0229158	0.0162914	0.0711383	-0.0269845	0.0523629	-0.0530589	-0.0353022	-0.0231695	0.00807703	0.0373203	-0.137673	-0.0454793	-0.146923
18	-0.0136997	-0.0042126	0.0669873	-0.0084478	-0.0051455	-0.0326008	0.0170686	-0.0044257	0.020126	0.0190686	-0.0390497	-0.0595665	0.0303861	-0.0880665	-0.0198347	-0.0496573	-0.0452336	-0.0276709	-0.0374733	0.14583	-0.110907	0.0722588	0.0349428	-0.0457158	-0.070637	-0.0068314	-0.0147771	0.0494689	-0.091689	0.175736	-0.0879593	-0.06021	-0.120351
24	-0.0837798	0.0462335	-0.0240317	-0.0526058	0.0687522	0.0658823	0.0400488	0.123969	0.0735393	0.00292692	-0.0570338	-0.0780305	-0.0606137	-0.0931997	0.00043873	0.0870581	0.00716343	0.0422758	0.00973409	-0.027549	0.0366766	-0.137758	-0.0180907	-0.0676936	0.061526	-0.0070888	-0.08498	-0.0333924	-0.0397373	-0.0198783	-0.0562992	-0.114688	-0.110559
30	0.0750662	0.0252517	-0.117054	-0.113121	-0.0128829	-0.0899923	-0.0022935	-0.116971	-0.0451836	-0.121096	0.0352459	0.0258301	0.079537	-0.0562807	0.0168741	0.0398112	0.100988	-0.0668478	0.0413729	0.112466	0.071904	0.00314749	-0.0392416	-0.0598944	0.101619	-0.0989542	-0.190129	0.111836	0.0108014	-0.0785715	0.0138928	-0.0502438	0.0432708
36	-0.0262979	-0.0785028	-0.0618829	0.0665168	0.0710767	-0.0365744	0.0167291	-0.0835804	0.00433455	0.106667	0.0137133	-0.0460877	0.00469969	0.0144036	0.0329678	-0.121036	-0.0307273	0.0842029	0.00683384	-0.0078695	0.0179991	-0.0289687	0.0124692	-0.0634793	0.145297	0.00300041	-0.0471711	-0.0097144	-0.0310968	-0.0409376	-0.104345	-0.0313538	-0.114956
42	-0.0791425	-0.0953421	-0.0485356	0.0196282	0.0156528	0.0714248	-0.106079	-0.0126519	0.00956523	-0.0892599	0.036128	0.00679241	0.0673734	0.0180488	0.0208426	0.0344002	-0.0969832	-0.0007811	0.0356709	-0.0147466	-0.0754795	0.0288558	-0.0475836	0.165293	0.0653761	0.0328048	0.180604	-0.0112206	-0.0399625	-0.165937	-0.0610057	-0.157979	0.129995
48	-0.0770566	0.0779218	-0.0052793	0.143765	-0.0762665	-0.0382144	-0.0444491	0.0131536	-0.0091992	-0.135657	-0.0570302	0.00236042	-0.138955	0.00930301	0.0416477	-0.0117359	-0.0906564	-0.136875	0.0766062	0.0160222	0.0648877	-0.012596	0.106919	-0.104957	0.0306767	0.0403998	0.0335643	-0.151003	0.0812129	0.0913443	-0.135981	-0.133729	-0.0564769
54	-0.0319561	-0.0459768	-0.0532313	-0.0724773	-0.0573163	0.0955487	-0.108985	-0.0354122	-0.0608718	-0.0288814	0.112707	-0.102884	0.0687582	-0.0407032	-0.088183	-0.019751	0.0653245	-0.0851921	0.0244577	-0.0497111	-0.133858	-0.134421	-0.11276	0.0447097	-0.0208332	-0.0214337	0.0375201	0.00223991	0.0588628	-0.0282937	0.032032	-0.0417209	-0.0980715
60	-0.154767	-0.0027283	0.0539398	-0.0193592	0.00639812	0.00414262	0.146795	0.0727195	0.0518363	-0.124776	0.0539733	-0.0104746	-0.0475513	0.0339655	-0.0802316	-0.0152096	-0.0752467	-0.0100115	-0.0492966	-0.0775039	-0.131176	-0.0209288	-0.0558799	-0.0568067	0.017566	0.24849	-0.130718	-0.0424429	-0.0388941	0.0642451	-0.103856	-0.0751122	-0.13561
66	0.12176	0.288426	0.396421	0.670571	1.12117	0.637706	0.897653	0.905406	0.593061	0.221993	0.196126	0.165612	0.807462	1.00262	0.591117	0.259901	0.381333	0.328548	0.116203	0.361709	0.162794	0.0144293	0.278199	0.0824107	0.217252	0.125771	0.137836	0.0350262	0.0463058	0.0189264	-0.0356434	-0.0151315	0.0398344
72	0.172005	0.231618	0.118347	0.354473	0.544005	0.248039	0.396901	0.553537	0.311268	0.0891269	0.110985	0.238836	0.553564	0.435924	0.115906	0.215717	0.138668	0.143451	0.0742117	0.0886543	0.168649	0.0557948	0.123002	0.0806713	-0.0034648	0.0636183	-0.0788727	-0.0644577	0.0841791	0.0645499	-0.0859375	-0.034465	0.0897851
78	0.406752	0.484074	0.175261	0.991588	0.84711	0.614318	0.640939	0.860437	0.674451	0.295748	0.300362	0.349436	1.03064	0.567976	0.733186	0.335583	0.274318	0.43268	0.337326	0.157625	0.191853	0.0156712	0.151568	0.233171	0.077207	0.0921032	0.309378	0.0897626	0.112615	0.152956	0.068374	0.0200418	0.0761829
84	0.251656	0.306823	0.535705	1.1819	1.04001	1.33073	1.10225	1.31003	1.45259	0.320536	0.409455	0.52577	1.29357	1.23618	1.16381	0.739131	0.512893	0.587558	0.398802	0.416514	0.480094	0.0698332	0.141887	0.0732944	0.0704187	0.0239506	0.176165	0.0740885	0.173228	0.198796	0.0319398	0.0231287	-0.0842076
90	0.271612	0.664193	0.538992	1.27847	1.52944	1.87152	1.40645	1.73579	1.879	0.663565	0.510297	0.631738	1.63603	1.7878	2.0214	0.46151	0.868095	0.633627	0.588159	0.421408	0.462998	0.350006	0.18464	0.148992	0.365543	0.22712	0.190342	0.220594	0.326776	0.136575	0.0549523	0.203205	0.0795788
96	0.55215	0.849214	0.672323	1.65839	1.463	2.41193	1.94484	1.89674	2.31552	0.579988	0.718296	0.773402	1.8411	2.08227	2.4645	1.03117	0.718733	0.791165	0.570319	0.536707	0.565727	0.387252	0.433436	0.329132	0.115774	0.120835	0.371426	0.41127	0.576128	0.391179	0.0538718	0.157214	0.171443
102	0.673217	0.753726	1.01415	2.18911	1.91118	2.78185	2.70424	2.47119	2.47154	0.756497	0.832447	0.857243	2.74407	2.17776	2.97513	0.793731	1.10717	1.02438	0.797667	0.492553	0.768759	0.317424	0.572962	0.241478	0.30038	0.294007	0.209635	0.3898	0.554728	0.372125	0.236224	0.253974	0.164961
108	0.911526	1.29771	0.8697	2.27601	2.32955	2.45357	2.44583	2.878	3.58525	0.917588	0.860947	0.933849	2.86039	2.55717	3.01287	1.08381	1.11414	1.12722	0.757232	0.66973	0.680358	0.32146	0.363644	0.424621	0.344619	0.449734	0.335004	0.325512	0.508924	0.457906	0.0548883	0.128577	0.168776
114	0.816851	1.16789	1.02377	2.48655	2.51889	3.08728	2.90964	3.05687	3.16767	0.872784	1.21759	1.11615	3.03359	2.97809	3.08104	1.04874	1.2728	0.951744	0.700622	0.693139	0.798161	0.410328	0.416819	0.47117	0.425383	0.444729	0.37615	0.52907	0.540553	0.541564	0.161265	0.0855518	0.0477094
120	1.17177	1.15094	1.14644	2.70366	2.64701	2.78476	3.33118	3.37108	3.40614	0.716527	1.06012	1.1541	3.32007	3.15615	2.767	1.03616	1.01892	1.05708	1.01056	0.871144	0.955448	0.449308	0.281587	0.485001	0.521003	0.561956	0.33501	0.513849	0.698618	0.506726	0.036785	0.148115	0.0473881
126	0.828553	1.05144	1.41941	2.97164	2.71734	3.19893	3.5646	3.26741	3.96596	1.0252	1.51586	1.53328	3.33299	3.05533	3.16397	0.98197	1.53248	1.71014	0.763834	1.01649	1.01852	0.483819	0.510048	0.50331	0.404053	0.391833	0.482168	0.763507	0.5753	0.635008	0.203938	0.161099	0.11795
132	1.3494	1.35173	1.41768	2.84533	2.77595	3.25363	3.84022	3.3764	4.05067	1.10133	1.15242	1.51136	3.52584	2.91144	3.36395	1.39545	1.59917	1.47794	0.967835	1.04145	1.18301	0.533468	0.625731	0.532604	0.612362	0.47235	0.36812	0.638387	0.653152	0.562552	0.146108	0.107692	0.0350938
138	1.42718	1.43024	1.48678	2.97915	3.06405	3.40614	3.9592	3.3573	4.2525	1.492	1.29256	1.94186	3.42624	3.89364	4.00914	1.34198	1.502	1.40606	0.927717	0.763789	0.87013	0.55861	0.504803	0.466869	0.430649	0.655046	0.427448	0.612449	0.597481	0.633683	0.180051	0.246074	0.170648
144	1.46246	1.72923	1.41486	2.96584	3.17284	3.89689	3.98843	4.26939	4.08236	1.23232	1.57169	1.43418	3.67015	4.29063	3.94717	1.15	1.86422	1.55238	0.928674	1.23761	0.856809	0.492579	0.471149	0.72545	0.635582	0.443688	0.395606	0.700494	0.788051	0.8131	0.218708	0.0916179	0.197687
150	1.48641	1.74514	1.44077	3.18009	3.05355	3.16821	4.1099	3.475	4.15462	1.45167	1.80703	1.46549	3.67094	3.88764	3.60322	1.58364	1.79991	1.97225	1.13861	1.26924	1.16349	0.514521	0.619872	0.502373	0.510284	0.556728	0.408287	0.749217	0.734603	0.622444	0.106251	0.256101	0.230436
156	1.32026	1.65093	1.54807	3.16464	3.58164	3.78769	4.49863	4.25404	4.23367	1.36528	1.65503	1.8442	3.64751	3.58623	4.07239	1.56819	1.93037	2.13845	1.0117	1.13635	1.26686	0.671324	0.688801	0.477696	0.358228	0.74849	0.390288	0.712806	0.896139	0.742234	0.0645046	0.253952	0.0222272
162	1.64098	1.84416	1.85478	3.27868	3.70558	3.86945	4.24148	3.67977	4.57585	1.3915	1.70412	1.6888	4.40862	3.98565	3.89965	1.37242	1.62357	1.82854	1.049	1.34218	1.17136	0.689277	0.617393	0.499383	0.533343	0.553984	0.607111	0.581582	0.758787	0.826323	0.126882	0.078798	0.140112
168	1.80892	1.92045	1.98319	3.39003	3.73939	3.54317	5.23974	5.09621	4.92961	1.55075	1.67879	2.08028	3.66708	3.81055	3.59557	1.57485	2.06378	1.7896	1.20471	1.08482	1.2103	0.68245	0.48765	0.685638	0.353689	0.34475	0.540989	0.731931	0.992011	0.899335	0.149785	0.109909	0.0841946
174	1.7246	1.72468	1.72312	3.22832	3.47134	3.53873	4.73097	4.79162	5.12681	1.95325	1.78708	1.79336	3.97262	4.64115	4.64313	1.60706	1.69767	1.96829	1.19502	1.4134	1.21894	0.57949	0.645303	0.517872	0.301704	0.589971	0.439506	0.730155	0.835375	0.762827	0.159963	0.1337	0.111757
180	1.71729	2.02009	1.67321	3.59695	3.84861	4.10883	4.44749	4.49516	4.01706	1.66541	2.2159	2.1031	3.87381	4.63757	4.11818	1.46525	1.74539	2.2518	1.39399	1.10456	1.01265	0.579385	0.599036	0.548879	0.659672	0.730629	0.559724	0.960728	1.0218	0.689176	0.21842	0.0611347	0.199606
186	1.9119	1.92056	1.6652	3.45887	3.61136	3.5692	3.95963	4.6318	4.84084	1.82903	1.99093	1.92256	4.39644	4.46452	3.90345	1.84775	1.88649	1.84858	1.71636	1.31561	1.81729	0.704743	0.661679	0.703994	0.755065	0.661176	0.499407	0.634972	0.688726	0.842699	0.114145	0.231058	0.104886
192	1.86853	1.87415	2.07177	3.19172	3.8661	3.49903	4.11273	4.98618	4.82513	1.80229	1.95495	2.04557	4.31923	4.09737	3.83226	1.50131	2.14035	1.89496	1.11744	1.2542	1.40742	0.620723	0.513166	0.558353	0.701506	0.600016	0.486126	0.825474	0.805353	1.17829	0.139795	0.148155	0.200457
198	1.74896	2.24805	2.03726	3.41033	3.5894	3.91533	5.26018	5.41399	4.97091	1.85452	1.92948	2.17399	4.43553	3.92379	3.50626	1.60534	2.54296	1.97192	1.42164	1.0868	1.36822	0.613383	0.651984	0.641459	0.55771	0.446475	0.613926	0.681967	0.949618	0.851767	0.243012	0.1812	0.0817231
204	2.15786	2.26309	2.05951	3.52881	3.35396	3.57235	4.75908	5.29087	4.01563	1.68699	2.11202	2.24651	4.05319	4.89092	3.55633	1.84676	1.94479	2.11114	1.50369	1.45315	1.27784	0.512783	0.575375	0.655537	0.741356	0.671288	0.657046	0.761822	0.746085	0.951852	0.164942	0.162753	0.0711595
210	1.83826	2.02196	2.19197	3.22253	3.83437	3.32815	4.66847	4.26757	5.23545	1.93091	1.82258	2.29905	4.20228	4.37406	3.8457	2.22531	2.28087	2.11763	1.34142	1.27334	1.51046	0.59656	0.708622	0.638941	0.730099	0.703681	0.642855	0.688419	0.963763	1.0127	0.113252	0.0847838	0.0939248
216	2.22009	2.34039	2.04583	3.27658	3.81913	3.72787	4.47505	5.10816	5.33293	2.36825	1.99485	2.17721	3.54136	4.49214	4.29403	2.00237	2.54183	2.17881	1.09742	1.56542	1.24423	0.580626	0.519247	0.872324	0.635338	0.538348	0.741934	1.06454	0.950013	1.0901	0.0670982	0.0597365	0.191873
222	1.9701	1.79246	2.47215	3.56772	3.96813	3.45486	4.85439	5.00924	4.82371	1.97209	2.11516	2.05538	4.61603	4.66548	4.61549	1.78202	2.58765	2.1635	1.42382	1.29552	1.47936	0.454929	0.482553	0.648428	0.426738	0.658707	0.785844	0.966793	1.02713	0.915055	0.244143	0.229173	0.265807
228	1.94865	2.32162	2.05517	3.75261	3.6338	3.26255	4.44133	4.71989	4.40808	2.05937	2.2714	2.49904	4.47179	4.67782	4.02173	1.8566	2.21706	2.13066	1.46007	1.50992	1.51718	0.559683	0.493645	0.424787	0.739468	0.698505	0.574561	1.06703	1.21887	0.780892	0.14375	0.244766	0.219976
234	1.94729	2.02568	2.61572	3.92503	3.61888	3.76411	4.43858	4.73721	5.22063	2.0025	2.20784	2.33483	4.55331	4.69236	4.5627	1.9439	2.07978	2.15551	1.70928	1.62141	1.31243	0.618461	0.646326	0.556644	0.857672	0.642385	0.628599	1.06593	0.718663	1.17672	0.181755	0.118367	0.157122
240	2.30327	2.34366	2.36416	3.36029	4.05113	3.99451	4.85215	5.0724	4.98103	2.4149	2.78271	2.33777	3.80384	4.74908	4.18122	1.78176	2.50746	2.02256	1.54881	1.26688	1.74353	0.346939	0.704359	0.724962	0.446493	0.737531	0.707316	1.05205	1.10316	1.18038	0.074132	0.184109	0.131129
246	2.29456	2.39839	2.14012	3.34345	3.93844	4.09418	4.43038	5.41997	4.8448	2.13206	2.58785	2.143	4.62736	4.44324	3.84491	2.02463	2.19235	1.92102	1.49131	1.75977	1.48276	0.558015	0.639827	0.747846	0.473786	0.805332	0.66272	1.26197	1.11559	0.926622	0.233504	0.0691693	0.246638
252	2.31755	2.2971	2.4328	3.96778	4.0735	3.39387	4.5884	4.643	4.67114	2.4724	2.49503	2.25296	4.56122	4.06785	4.10018	2.04808	2.26713	2.22527	1.60243	1.73765	1.37963	0.634351	0.614948	0.514729	0.733141	0.447563	0.487016	0.885364	1.11823	1.22872	0.0811975	0.15937	0.120187
258	2.18886	2.2879	2.27573	3.83296	3.26934	3.68368	5.11258	4.61619	5.76176	1.91179	2.11266	2.26208	3.9516	4.22522	3.58406	2.33416	2.44923	2.24483	1.57479	1.20743	1.53486	0.628541	0.492379	0.455613	0.697876	0.593158	0.56092	1.02446	1.15324	1.0265	0.0741443	0.177102	0.182431
264	2.10397	2.21098	2.2181	3.33688	3.83986	4.1896	5.37369	5.66558	4.31714	2.64498	2.49994	2.59241	4.78914	4.20933	3.89963	2.08148	2.15444	2.44835	1.72342	1.60704	1.2605	0.564078	0.785401	0.770798	0.915708	0.647941	0.802351	1.05325	1.21089	1.34249	0.200771	0.246786	0.0569872
270	2.38509	2.78672	2.42702	3.65443	4.1462	4.34546	3.94146	5.10033	4.74997	2.35144	2.62192	2.37453	4.61511	4.71286	4.23229	2.40213	2.07418	2.333	1.28791	1.47587	1.60077	0.633161	0.67744	0.698025	0.62207	0.617936	0.602077	0.919949	1.20404	0.951832	0.18743	0.0656334	0.285324
276	2.19435	2.49917	2.5436	3.89674	3.736	3.72198	5.04356	5.02536	4.88336	2.40325	2.28186	2.6068	4.30513	4.35583	4.75832	2.09016	2.14009	2.1749	1.64756	1.71995	1.79802	0.680502	0.574626	0.463581	0.882255	0.705429	0.760364	1.32089	1.10685	0.952329	0.133164	0.232598	0.141562
282	2.53227	2.4243	2.39636	3.5501	3.96451	3.49335	4.94395	5.38307	3.97668	2.43991	2.32092	2.21029	4.90069	4.82269	4.15548	2.37529	2.68785	2.26599	1.59671	1.3154	1.70966	0.69556	0.466661	0.466791	0.650959	0.894327	0.669416	1.25953	1.06936	1.14198	0.234825	0.165626	0.0525876
288	2.6418	2.64337	2.85435	3.7782	3.69886	3.43642	4.43655	4.98904	4.29898	2.58121	2.36367	2.71859	4.55513	4.47787	4.38164	2.10773	2.45603	2.43139	1.83824	1.61584	1.51924	0.576739	0.630715	0.748401	0.737962	0.985765	0.614844	0.89268	1.1533	1.18077	0.21477	0.194397	0.180007
294	2.87595	2.36853	2.0863	3.85542	3.38291	3.74593	4.51276	5.38305	5.08805	2.17099	2.45329	2.4987	4.65925	4.80876	4.29208	2.21624	2.12283	2.24646	1.32358	1.42561	1.56542	0.724256	0.571319	0.626318	0.57993	0.582994	1.04902	1.06782	1.14836	1.19483	0.298519	0.241095	0.0581479
300	2.48498	2.31614	2.72932	4.24572	3.485	3.63129	4.83263	5.37544	5.11774	2.26029	2.82042	2.45705	4.85932	4.12004	4.99204	2.15633	2.3306	2.34225	1.87211	1.63953	1.49366	0.723723	0.775898	0.609587	0.704428	0.914057	0.695957	0.993815	1.19393	1.06802	0.185832	0.0881787	0.12988
306	2.72334	2.65695	2.32347	3.20416	3.3824	4.17786	5.37808	5.20335	4.64467	2.4623	3.17793	2.43805	4.40234	5.35246	4.6138	2.14865	2.81171	2.12344	2.10452	1.98332	1.5527	0.805972	0.519251	0.789287	0.81536	0.856469	0.758624	1.21882	1.18108	1.05208	0.184786	0.146385	0.283101
312	2.2299	2.44164	2.1862	3.68885	4.32275	3.7434	5.28806	4.77471	5.3966	3.08047	2.64158	2.35854	4.35147	4.37001	4.04012	2.26167	2.20185	2.13735	1.88099	1.5461	1.82159	0.621835	0.740219	0.724963	0.809575	0.779271	0.902439	1.38996	1.14051	1.12514	0.155264	0.14597	0.048435
318	3.02862	2.61805	2.26959	3.60829	3.26416	3.8295	4.88972	5.08003	4.9533	2.60384	2.81288	2.92861	4.49993	4.32718	4.1066	2.26236	2.41075	2.03291	2.07925	1.52907	1.47406	0.709568	0.331126	0.787763	0.5206	0.868792	0.608379	1.10874	1.05369	0.926329	0.213821	0.210293	0.165959
324	2.96071	2.66263	2.05115	3.63162	3.94915	4.27586	5.17879	4.9898	5.28251	2.49971	2.41769	2.76031	4.47475	3.81208	4.55689	2.51281	2.71721	2.0961	1.80911	1.41942	1.63177	0.544791	0.707143	0.776553	0.674412	0.816978	1.08539	1.04864	1.08232	1.07805	0.170605	0.111101	0.337058
330	2.13504	2.55706	2.37869	3.88916	3.23349	3.72689	4.40604	5.72834	4.69528	2.90832	2.44807	2.49567	5.02437	4.78529	4.49033	1.95389	2.54988	1.80819	1.81189	1.64086	1.88937	0.619586	0.715873	0.815032	0.727692	0.774001	0.695759	1.01289	1.20227	1.10867	0.10021	0.143839	0.0986609
336	2.66456	2.18388	3.01066	3.82874	3.78166	3.8356	4.85075	4.11004	4.4312	2.34937	2.62626	3.06641	5.75992	4.71702	4.26579	2.20499	2.50448	2.47676	1.69744	1.58699	1.7708	0.694867	0.713633	0.587292	0.580186	0.996813	0.744709	1.05427	0.887234	1.25337	0.279931	0.166606	0.0379121
342	2.99591	2.72883	2.19571	3.86699	3.55107	3.48153	4.13183	5.01066	4.61223	2.76441	2.46808	2.70514	4.91076	4.60313	3.99994	2.2276	2.60499	2.11328	1.64658	1.5893	1.79193	0.680748	0.642857	0.687567	0.923879	0.610065	0.715402	1.07633	1.09361	1.19865	0.13929	0.0888751	0.307743
348	2.5901	2.83285	2.53771	3.68728	4.39166	3.75181	5.10725	4.13745	5.01392	2.64691	2.2159	2.42795	4.06346	4.79003	4.41512	2.42311	2.4436	2.44316	1.88607	1.70237	1.77894	0.517803	0.481738	0.64237	1.00104	0.710549	0.55631	1.19868	1.30944	0.953285	0.0641616	0.148877	0.261
354	3.01148	2.66661	2.4195	3.81202	3.40244	3.54591	4.69611	5.03383	5.49441	3.13577	2.77848	2.82194	4.50187	3.85111	3.8231	2.54612	2.44834	2.43709	1.29673	1.60956	1.79937	0.865495	0.521101	0.59178	0.68599	0.751437	0.586032	1.52745	1.29063	1.19635	-0.0576765	0.127184	0.130114
360	3.39558	2.9438	2.30396	3.50521	4.33279	3.71718	4.94995	4.90019	4.71146	2.48755	2.51977	2.46873	4.1037	4.77218	3.97404	2.33692	2.33867	2.49379	2.0897	1.79009	1.84704	0.594138	0.801243	0.695478	0.685359	0.68923	0.66845	1.1037	1.29639	1.26045	0.285406	0.24939	0.0614925
366	2.90633	2.84609	2.81334	3.64998	3.3404	3.8815	4.7247	4.59141	4.48316	2.91035	2.68756	2.43567	4.97024	4.59463	4.20187	2.42443	2.26662	2.84165	2.0802	1.90735	1.74808	0.736184	0.858278	0.711321	1.07855	0.806041	0.670265	1.16072	1.13208	1.31668	0.0712828	0.188778	0.281127
372	3.17987	2.71719	2.35517	3.70253	3.98838	4.15581	4.73394	4.9168	4.6513	2.76776	2.55104	2.58493	5.39926	4.8991	5.01424	2.57337	2.39658	2.39342	1.78022	1.61895	1.83009	0.686772	0.68184	0.761275	0.971877	0.847338	0.82633	1.19423	1.05917	1.37097	0.184319	0.0924348	0.20515
378	2.75977	2.81349	2.49153	3.3953	3.75786	3.61479	4.68546	4.52962	5.47427	2.41366	2.81815	3.11529	3.99894	4.93847	5.03119	2.37428	2.13898	2.18379	1.90279	1.94813	1.74813	0.573043	0.668664	0.462328	0.789458	1.00989	0.536322	1.01222	1.41198	1.3956	0.115342	0.0937062	0.0535324
384	2.53002	2.87249	2.31592	4.07302	3.72368	3.86617	4.57388	4.48816	5.59363	2.91519	2.82979	2.54005	4.96417	4.61889	4.458	2.64928	2.25007	2.98478	1.71806	1.84625	1.93701	0.569095	0.781422	0.751461	0.698722	0.598945	0.792308	1.36959	1.62002	1.25362	0.164692	0.240056	0.264092
390	2.84923	2.9348	2.66881	3.56612	3.28937	4.37584	4.4154	4.75914	4.72394	2.51226	2.85721	3.3122	4.79638	5.16728	4.14909	2.66898	2.50885	2.32164	2.09639	2.08205	1.75233	0.780001	0.69773	0.842465	0.906398	0.910571	0.785477	1.31443	1.39528	1.32386	0.180543	0.148221	0.239542
396	2.61587	2.22057	2.7693	4.14644	3.97119	3.48338	4.66716	4.46362	5.71066	2.86378	2.67395	2.26929	4.09897	5.48427	3.58528	2.48082	3.01629	2.41446	1.84958	1.88325	1.50874	0.735451	0.758127	0.451392	0.697947	0.91053	0.715285	1.07474	0.922711	1.14886	0.216193	0.190261	0.124031
402	2.32529	2.79133	2.62186	4.67861	3.56771	3.63648	4.74561	5.38154	5.07452	3.24976	2.6796	2.76973	4.81143	3.80805	4.44823	2.53947	2.82827	2.77257	1.64303	2.1228	2.07851	0.646547	0.505226	0.56773	0.938579	0.889251	0.587355	1.12366	1.21224	1.17789	0.193921	0.12966	0.0887315
408	2.94593	3.20753	2.61871	3.85147	3.56973	3.67927	5.22776	4.52474	4.97939	2.76808	2.75164	2.72054	4.87995	4.13683	4.39476	2.5096	2.43814	2.28293	1.86995	1.85403	1.83166	0.862958	0.759933	0.71981	0.977835	0.850558	0.509001	1.19678	1.24592	1.28925	0.218197	0.107569	0.270627
414	2.94029	2.73233	2.82622	3.62015	3.38769	3.71247	5.42337	5.0804	5.13498	3.02727	3.07126	2.64167	4.6049	4.56409	5.1632	2.51369	2.59454	2.27981	1.59556	1.71114	1.44199	0.912674	0.718872	0.796941	0.855565	0.682124	0.599443	1.32143	1.12192	1.05131	0.335579	0.187491	0.383106
420	3.04985	3.12105	2.66346	3.9155	4.39624	3.70605	4.41957	5.02416	4.46126	3.49817	3.27751	2.59173	4.49002	4.72851	4.08998	3.066	2.11504	2.30935	2.03986	1.86942	1.82508	0.916312	1.00135	0.812184	0.790937	0.764898	0.780798	1.16931	1.18164	1.50306	0.266014	0.265569	0.267422
426	3.64637	3.11672	2.93571	3.98212	3.54452	4.04495	4.51586	5.40991	4.70402	2.55171	2.99212	2.38605	4.00556	4.07906	4.15226	2.46606	2.55777	2.60196	1.88982	1.95711	1.99432	0.623035	0.887657	0.673633	0.624819	1.10186	0.828999	1.58964	1.14229	1.18426	0.259369	0.1387	0.250743
432	3.1999	2.92291	2.59748	4.27271	4.16404	3.55335	5.35786	4.88288	5.19792	2.94606	3.05805	2.56941	4.33526	4.38498	4.61924	2.61755	2.48617	2.5163	1.86981	2.01617	1.8092	0.889589	0.797692	0.69147	0.705722	0.80974	0.73141	1.46472	1.14643	1.38132	0.146147	0.131831	0.240392
438	2.73526	2.83301	2.48696	3.83257	3.50775	3.40009	4.86361	5.28912	4.9482	3.61033	3.09996	2.59426	4.47849	5.15997	4.38123	2.56881	2.46739	2.73527	1.67748	1.9235	1.78729	0.763291	0.770067	0.801651	0.789989	0.66717	0.677268	1.24622	1.09523	1.48943	0.158071	0.148221	0.115857
444	2.98763	2.9933	2.61702	3.62269	4.10293	3.92318	4.92327	4.83917	4.64023	2.76428	2.86978	2.53032	4.37315	4.15057	4.70442	2.6575	2.47039	2.40895	2.1276	2.16818	1.9552	0.842509	0.619314	0.728754	0.702064	0.927837	0.51343	1.45063	1.17615	1.43702	0.111343	0.254911	0.21869
450	2.96145	2.61281	2.92297	3.73733	3.61268	3.86888	4.38757	5.18862	4.52066	3.53519	3.43577	2.60644	4.71249	4.31645	5.06611	2.58103	2.5114	2.55945	1.70711	1.93214	2.11932	0.763941	0.696807	0.613601	0.811374	1.02252	0.63028	1.25794	1.36616	1.17749	0.133142	0.0380742	0.207934
456	2.61417	3.25207	2.82646	4.43183	3.90552	4.38343	5.50278	4.46799	4.82574	3.36303	2.94237	3.168	4.18873	4.82118	4.52021	2.4042	2.29613	2.65055	1.66785	2.16569	1.90151	0.823536	0.783301	0.925236	0.757602	0.786032	0.78028	1.26142	1.45112	1.13841	0.095278	0.189153	0.0637084
462	3.37576	2.87905	3.06361	3.90446	4.00444	3.31007	5.22442	4.86807	5.13032	3.57368	2.26813	2.76443	4.51098	6.14514	4.178	2.3973	2.65006	2.8657	2.06947	1.8618	1.63942	0.747595	0.826469	0.637493	1.28385	0.909383	0.808971	1.3325	1.33038	1.2858	0.307628	0.17751	0.250779
468	3.1886	2.71493	2.52199	3.96546	3.83305	3.61622	4.16851	4.97662	4.54185	3.12132	3.11598	2.91246	4.60771	4.63994	4.70161	2.88899	2.89319	2.71805	1.93676	1.87859	1.98644	0.659446	0.69839	0.774329	0.575428	0.832018	0.736067	1.65283	1.20561	1.27548	0.313005	0.188113	0.201068
474	2.82243	2.57264	3.05317	3.97873	3.36432	3.84684	5.21328	5.74747	4.45433	3.08192	3.14255	3.0751	4.70239	4.51566	4.00003	2.98032	2.61171	2.62554	1.73829	1.54982	1.95117	0.570931	0.596785	0.651516	0.835618	1.15523	0.901479	1.08954	1.40513	0.743535	0.286208	0.146487	0.111542
480	2.67088	2.91766	3.09638	3.87469	3.66133	4.22826	4.95149	4.7688	5.1139	3.06522	3.30651	2.49976	4.67247	4.71646	4.59104	2.78032	2.45336	2.64056	2.16353	2.14604	2.0358	0.740512	1.02102	0.835868	0.838826	0.873994	0.569159	1.35632	1.30535	1.55928	0.155933	0.177073	0.229952
486	2.62936	2.66711	2.88819	4.6467	3.90784	3.74494	5.56313	4.8485	4.54519	2.6362	3.35642	3.36515	4.48751	4.55175	4.83052	2.56504	2.7564	2.50257	2.10278	2.33941	2.04979	0.71	0.669224	0.986591	0.81596	0.739135	0.81692	1.34766	1.60581	1.50802	0.243471	0.157367	0.104969
492	2.78236	3.37044	2.35812	3.85246	3.70513	4.13252	4.38683	4.94724	4.6865	2.9867	3.05573	2.6409	4.9674	3.46724	5.15861	2.66641	2.51792	2.4633	2.41051	1.89675	2.01447	0.848162	0.7763	0.798993	0.865977	0.560146	0.580938	0.993	1.33529	1.00592	0.288171	0.13048	0.053698
498	2.64528	3.27995	3.27778	3.74273	4.1724	4.09002	4.57006	4.47568	5.10605	2.68275	3.46432	3.17034	5.31812	4.53829	5.12267	2.7552	2.9362	2.68595	1.9912	2.12901	2.16931	0.952389	0.806856	0.711105	0.70123	0.816192	0.72362	1.44502	1.30445	1.25021	0.187454	0.264404	0.0517968
504	3.62927	3.08555	2.94726	3.99473	3.40401	3.64051	4.92892	5.23939	4.7224	3.38778	3.26329	3.40945	4.8229	4.05014	4.38881	2.78002	2.39615	2.17517	1.94424	2.0395	1.84409	0.516269	0.807407	0.837999	0.886371	0.859365	0.998784	1.24219	1.08695	1.24929	0.42689	0.277825	0.211164
510	3.02654	2.9288	2.4999	3.84321	3.53969	4.08583	5.52522	4.66077	4.16823	2.9939	3.40275	3.19166	4.83369	4.37496	4.88943	2.63928	2.51254	2.48272	2.1828	1.96795	1.86874	0.771032	0.925127	0.73165	0.877016	0.658203	1.21338	1.09146	1.39445	1.07961	0.0351361	0.188285	0.359764
516	3.29616	2.97565	2.69763	4.04414	4.08922	3.51524	4.72691	5.62792	4.83253	3.86702	2.78629	3.64227	4.42472	4.4681	3.97079	2.92016	2.72432	2.66227	1.88785	2.03621	1.76229	0.800869	0.568929	0.803864	0.924094	0.816116	0.855495	1.15206	1.47666	1.41607	0.287131	0.24032	0.140047
522	3.38326	2.93905	3.00967	3.18164	4.59904	3.93349	5.20312	4.90215	4.81443	3.30834	2.87406	3.26593	4.79861	4.63184	4.34669	2.72902	2.59145	2.67177	2.1806	2.0189	2.3263	0.635142	0.535933	0.677886	0.957193	0.905906	0.908621	1.32055	1.17794	1.4578	0.186047	-0.0014215	0.318305
528	3.14745	2.50404	2.63259	4.09304	4.12351	3.79591	5.28229	5.61095	5.07661	3.18371	3.07826	2.9705	4.8969	3.83877	5.05222	3.24065	2.99775	2.51783	2.19369	1.83054	1.91957	0.877969	0.836711	0.521417	0.749368	0.745237	0.746076	1.45471	1.59043	1.43406	0.103265	0.161901	0.223851
534	2.9566	3.3084	2.81294	3.56766	3.60306	3.78406	4.45661	5.25251	4.95233	3.51375	3.07297	3.22756	5.11879	4.07382	5.05271	2.83854	2.62087	2.64835	2.21531	2.19412	1.8625	0.70449	0.769224	0.691911	1.06111	0.775343	0.702981	1.20751	1.07246	1.48387	0.237653	0.174623	0.15869
540	3.25803	3.0781	2.77391	3.86639	4.14317	3.72444	4.00623	5.04114	4.73414	3.17715	3.08725	3.04178	4.84934	4.37665	4.21608	2.92542	2.73508	2.33272	1.95124	2.2946	2.1152	0.8866	0.729551	0.572225	1.1307	0.923518	0.616958	1.32313	1.55427	1.16276	0.210483	0.308897	0.14901
546	3.33586	3.13534	3.23628	4.06268	4.49153	3.81717	4.58823	4.49523	5.11671	3.07338	3.21178	3.6819	4.48213	4.45016	4.70221	2.52023	2.9767	2.71707	2.08324	1.93428	2.08414	0.916039	0.804553	0.691381	0.963992	0.692649	0.956565	1.42544	1.37564	1.38942	0.196051	0.26682	0.262664
552	3.43105	3.39687	2.74445	3.70552	4.17204	3.61082	4.14981	6.24896	4.95275	3.83801	3.08543	3.40177	5.04151	4.4498	4.67548	2.49341	2.67996	2.3598	2.38088	2.25166	1.89029	0.680216	0.877688	0.771088	0.907776	1.10799	0.843822	1.42038	1.3871	1.08877	0.236888	0.155902	0.0367944
558	2.81474	2.76829	3.04235	4.88297	3.92325	3.36969	5.46056	4.77462	4.36758	3.77959	3.48158	3.16895	5.2964	4.33005	3.88985	2.47527	2.61806	2.4727	1.53326	2.04599	1.99139	0.818039	0.627175	0.506556	0.89853	0.815368	0.823802	1.26381	1.1048	1.29345	0.316148	0.160398	0.334598
564	2.63653	2.78475	2.717	4.05492	3.53598	3.80452	5.26813	5.05417	4.15273	3.14521	3.20674	3.11324	4.63535	4.24231	5.08241	3.05427	2.3343	2.54326	2.26835	2.19468	2.13502	0.860043	0.685826	0.649932	0.973098	0.739678	0.657304	1.40773	1.33434	1.41333	0.341995	0.229914	0.22905
570	3.81324	3.23648	2.41315	4.11066	2.97452	3.98711	6.43914	5.00316	4.56399	3.23157	3.19038	3.2337	4.31397	4.43263	4.63999	2.75999	3.19202	2.29464	1.91546	1.92908	2.35025	0.727744	0.775389	0.790491	0.687223	0.762931	0.67772	1.47141	1.24544	1.59519	0.316303	0.245494	0.303331
576	3.53004	3.21194	3.11037	3.88369	4.19783	3.75723	4.93217	4.93932	4.90877	3.50397	3.48918	3.08244	4.84157	4.27068	4.09949	2.60365	2.96793	2.69411	2.14928	2.23836	1.79376	0.651063	0.716987	0.733174	0.776958	0.932103	0.807721	1.42588	1.44213	1.36813	0.235171	0.059512	0.216707
582	3.33582	2.7426	3.37964	4.18389	3.94124	4.167	5.45085	5.06145	5.04643	3.09286	3.77111	3.07619	5.1853	5.37245	3.46276	2.79936	2.57815	2.91472	2.20026	2.30606	1.8119	0.828803	0.853328	0.936344	0.884591	0.969593	0.807741	1.53795	1.12821	1.35724	0.223184	0.25529	0.318629
588	2.99504	3.48514	2.5887	4.75479	4.60355	4.30214	4.91714	5.38098	5.30112	3.2378	3.71496	3.16396	4.9509	4.26294	5.11775	2.17979	2.35811	2.73555	1.95049	2.08424	2.30405	0.582502	0.646249	0.661259	0.984641	0.974823	0.81721	1.48159	1.41045	1.5821	0.155658	0.117615	0.306669
594	3.24724	3.28311	2.67917	3.80046	3.72518	4.0137	4.84812	4.62445	4.91762	3.11566	3.29113	3.17813	4.81018	4.36511	4.58337	3.15269	2.90118	2.24036	2.23451	1.77731	2.43597	0.697549	0.718944	0.813537	0.942007	0.854583	0.648476	1.08179	1.2035	1.24202	0.195158	0.287421	0.0923429
600	3.48222	3.26639	2.86628	4.14611	3.23528	3.89164	5.24617	5.15416	4.56126	2.85105	2.95144	3.03311	4.44902	4.67653	4.27509	2.88859	3.06808	2.5114	2.06514	1.71856	2.15767	0.824293	0.759419	0.712213	0.892422	0.80455	0.819232	1.21735	1.19997	1.54544	0.123997	0.171919	0.150697
606	3.10755	3.3054	3.04956	4.1399	3.99435	3.75799	4.93129	5.16482	4.45205	3.03149	3.80974	3.66039	4.36194	5.25276	5.42054	3.01578	3.00121	2.5599	2.33538	2.02206	1.97624	0.854949	0.697297	0.794671	0.878264	1.01088	0.652299	1.31121	1.40549	1.70201	0.102778	0.2708	0.216275
612	3.59265	2.81404	3.3024	3.90177	3.96215	4.38409	5.59244	5.7284	4.06668	3.24029	3.22094	2.99183	4.80651	4.06126	4.65906	2.91607	2.37412	3.27553	2.39939	2.26893	2.15853	0.710859	0.779067	0.793668	0.920352	0.722227	0.752085	1.34457	1.2603	1.14322	0.132146	0.111409	0.216111
618	3.22873	3.35044	3.47108	4.07365	4.00602	4.28989	5.70226	4.87551	5.71535	3.43835	3.59483	2.51802	4.20678	4.9606	4.66603	3.02839	2.94153	2.22066	1.93624	2.11834	2.0637	0.71142	0.92705	0.794103	0.770617	0.86239	0.885277	1.66995	1.27716	1.4922	0.18798	0.117076	0.15873
624	4.0814	3.61163	2.78488	4.08327	3.47894	3.83642	4.88942	5.07256	4.61905	3.36808	3.64671	3.07152	4.35698	4.95015	4.70884	2.63962	2.87319	2.47432	2.17164	2.06896	2.24263	0.612471	0.642571	0.753327	1.03662	0.922832	1.14947	1.4538	1.36338	1.58721	0.225699	0.228912	0.231419
630	3.16448	3.65025	2.96768	3.73023	4.20095	3.86075	4.49399	3.78733	5.02202	3.32958	3.46144	3.40055	4.71533	5.36484	4.7279	2.67689	2.90354	2.48376	2.23629	2.21028	2.06667	0.915142	0.929325	0.870615	0.853601	0.807119	0.764194	1.5298	1.37002	1.23829	0.23239	0.0849751	0.239132
636	3.08321	3.43248	2.84189	3.93321	3.60368	4.27608	6.37167	4.53339	4.92715	3.55911	3.5342	3.47125	4.76747	5.09777	4.10746	2.7857	2.03767	2.81367	2.49981	2.26328	2.21567	0.700876	0.538472	0.694262	0.890718	0.756838	0.683741	1.25602	1.19057	1.53065	0.105765	0.267282	0.0591279
642	4.09114	2.85756	3.40242	4.20874	3.70621	3.91141	5.1661	4.72417	5.84431	3.05495	3.49717	2.78654	5.08948	3.96624	4.41721	3.08374	2.47488	2.72721	2.07717	2.43278	2.47628	0.868136	1.12804	0.593403	0.949227	0.761416	0.697865	1.41069	1.51941	1.26759	0.315732	0.157726	0.301119
648	3.34325	2.78372	3.26761	3.94858	3.64415	4.78188	4.35998	5.49171	4.25255	3.10533	3.16779	2.74151	5.04942	4.76638	5.62445	2.66003	2.66493	2.73735	1.88043	2.15931	1.76177	0.844516	0.777895	0.834836	0.951776	0.737644	1.00614	1.5618	1.2321	1.20885	0.229664	0.197725	0.316488
654	3.37647	3.41692	3.26706	3.90929	3.8106	3.98079	3.8863	5.11154	5.24344	3.97634	3.48821	2.80303	5.60863	4.7232	4.2542	2.8086	2.87294	2.47767	1.8716	2.13187	1.83618	0.817716	0.77919	0.872655	0.893114	0.89424	0.70006	1.14744	1.35189	1.55406	0.248553	0.1282	0.348551
660	3.56618	3.17032	3.12852	4.01028	4.15408	3.97875	4.53506	4.30992	5.21254	3.64856	3.5993	2.775	4.76389	5.38397	4.64121	2.36935	3.10641	2.90249	1.93356	2.41512	2.03898	0.907243	0.558485	0.868613	1.26986	0.862471	0.732516	0.991775	1.23924	1.74306	0.148038	0.0471067	0.120745
666	3.42597	3.38429	2.9542	3.98527	3.92122	4.73675	4.82675	4.20536	5.09434	3.62716	3.79669	3.2737	4.53868	4.69251	4.14819	2.79417	2.82314	3.12188	1.98351	2.2888	2.30729	0.778122	1.01507	0.6443	1.17862	1.11961	1.01571	1.3982	1.38387	1.36959	0.120247	0.168664	0.137585

## Sheet: Fig. S1c
												black box = cropped area

## Sheet: Fig. S7 - Raw Data
							3s						3s						3s						30s						30s						30s						300s						300s
State	Start	End	Sequence	Search RT	Charge	Max D	Start RT	End RT	#D	%D	Score	Conf	Start RT	End RT	#D	%D	Score	Conf	Start RT	End RT	#D	%D	Score	Conf	Start RT	End RT	#D	%D	Score	Conf	Start RT	End RT	#D	%D	Score	Conf	Start RT	End RT	#D	%D	Score	Conf	Start RT	End RT	#D	%D	Score	Conf	Start RT
MtCorB	32	64	ISITRAKVHALQSQGRKGAKALDTLKRSTDAIQ	7.81	5	31	7.85	7.94	6.541	21.099	0.8946	Medium	7.85	7.94	6.297	20.313	0.9151	Medium	7.85	7.94	6.357	20.505	0.8672	Medium	7.85	7.94	11.283	36.396	0.8656	Medium	7.85	7.94	11.094	35.787	0.8069	Medium							7.85	7.94	16.439	53.03	0.9016	Medium	7.84
MtCorB	32	68	ISITRAKVHALQSQGRKGAKALDTLKRSTDAIQITTL	9.25	5	35	9.2	9.29	5.126	14.646	0.8218	Medium	9.2	9.29	5.025	14.357	0.8892	High	9.11	9.19	5.11	14.6	0.6919	Medium	9.2	9.29	9.893	28.266	0.7574	Medium	9.2	9.29	9.708	27.738	0.7213	Medium							9.2	9.29	15.07	43.058	0.8303	Medium	9.2
MtCorB	56	64	LKRSTDAIQ	4.63	2	7	4.66	4.76	1.426	20.365	0.7849	Medium	4.64	4.71	1.377	19.671	0.835	Medium	4.64	4.71	1.425	20.361	0.6832	Medium	4.64	4.71	2.913	41.616	0.778	Medium	4.57	4.66	2.865	40.929	0.5951	Medium							4.64	4.72	3.911	55.87	0.7942	Medium	4.64
MtCorB	69	75	IGSTIAN	5.94	1	5	5.99	6.07	0.051	1.019	0.8024	Medium	5.99	6.07	0.049	0.971	0.8595	Medium	5.99	6.07	0.03	0.603	0.8371	Medium	5.99	6.07	0.087	1.736	0.8117	Medium	5.95	6.03	0.076	1.527	0.8091	Medium							5.99	6.07	0.065	1.302	0.8075	Medium	5.99
MtCorB	69	81	IGSTIANVAVASL	12	2	11	11.94	12.02	0.079	0.715	0.8996	Medium	11.95	12.02	0.062	0.561	0.9421	Medium	11.94	12.02	0.071	0.644	0.8973	Medium	11.94	12.02	0.107	0.97	0.9048	Medium	11.94	12.02	0.056	0.507	0.8683	Medium							11.94	12.02	0.062	0.563	0.9173	Medium	11.94
MtCorB	117	124	YASRYTEE	6.14	2	6	6.16	6.24	1.018	16.967	0.8667	Medium	6.09	6.2	0.998	16.639	0.8997	Medium	6.04	6.13	1.02	16.997	0.5286	Medium	6.09	6.2	2.63	43.841	0.834	Medium	6.09	6.2	2.583	43.052	0.782	Medium							6.09	6.2	3.703	61.716	0.7962	Medium	6.18
MtCorB	125	134	LALRVSRPIL	9.72	3	7	9.87	9.95	0.043	0.611	0.8901	High	9.87	9.95	0.051	0.729	0.8888	Medium	9.87	9.95	0.039	0.556	0.9414	High	9.87	9.95	0.405	5.785	0.9287	High	9.87	9.95	0.334	4.775	0.8669	Medium							9.87	9.95	1.409	20.133	0.8078	Medium	9.87
MtCorB	125	135	LALRVSRPILF	11.33	3	8	11.42	11.5	0.079	0.983	0.9483	High	11.42	11.5	0.098	1.225	0.9603	High	11.42	11.5	0.041	0.509	0.9636	High	11.42	11.5	0.486	6.069	0.9427	High	11.42	11.5	0.479	5.992	0.9341	High							11.42	11.5	1.629	20.358	0.8949	High	11.36
MtCorB	135	144	FFSKLLYPVL	13.72	2	7	13.6	14	0.189	2.697	0.8149	Medium	13.6	14	0.09	1.292	0.8735	Medium	13.6	14	0.121	1.729	0.796	Medium	13.6	14	0.335	4.788	0.8109	Medium	13.6	14	0.394	5.635	0.7669	Medium							13.6	14	1.378	19.688	0.8429	Medium	13.59
MtCorB	136	144	FSKLLYPVL	12.46	1	6	12.61	12.68	0.001	0.016	0.7881	Medium	12.61	12.68	0.002	0.033	0.8357	Medium	12.61	12.68	0	0.008	0.749	Medium	12.64	12.73	0.107	1.788	0.8222	Medium	12.61	12.68	0.112	1.863	0.7322	Medium							12.61	12.68	1.31	21.828	0.8017	Medium	12.6
MtCorB	145	154	WVTDRIEQQF	11.14	2	8	11.17	11.24	1.422	17.779	0.684	Medium	11.18	11.25	1.371	17.139	0.7753	Medium	11.26	11.33	1.377	17.209	0.6945	Medium	11.27	11.34	3.674	45.921	0.7259	Medium	11.26	11.33	3.716	46.452	0.6438	Medium							11.25	11.33	5.673	70.917	0.7581	Medium	11.25
MtCorB	155	169	AFRPGVTEPVVTEEE	8.82	2	11	8.91	9.01	7.926	72.052	0.7989	Medium	8.77	8.86	7.892	71.745	0.8394	Medium	8.89	8.96	7.855	71.407	0.7717	Medium	8.89	8.96	8.092	73.567	0.7381	Medium	8.89	8.96	8.053	73.212	0.6713	Medium							8.89	8.96	8.098	73.62	0.8101	Medium	8.89
MtCorB	173	191	WIDVGEEEGTIEEEERDML	13.54	2	17	13.44	13.71	11.616	68.331	0.5514	Medium	13.44	13.71	11.46	67.415	0.5847	Medium	13.44	13.71	11.279	66.344	0.4977	Medium	13.44	13.71	12.451	73.244	0.5817	Medium	13.45	13.54	12.514	73.613	0.5745	Medium							13.44	13.7	12.309	72.406	0.5919	Medium	13.47
MtCorB	176	188	VGEEEGTIEEEER	11.42	1	11	11.52	11.61	6.053	55.031	0.4861	Medium	11.52	11.61	5.986	54.414	0.4855	Medium	11.38	11.47	5.956	54.144	0.3505	Medium	11.51	11.6	6.197	56.333	0.4919	Medium	11.53	11.62	6.19	56.272	0.3771	Medium							11.41	11.47	6.833	62.122	0.7105	Medium	11.62
MtCorB	186	191	EERDML	8.38	2	4	8.37	8.44	2.299	57.477	0.9275	Medium	8.37	8.44	2.247	56.185	0.9398	Medium	8.37	8.44	2.275	56.886	0.8588	Medium	8.37	8.44	2.358	58.94	0.9261	Medium	8.37	8.44	2.323	58.073	0.9221	Medium							8.37	8.44	2.433	60.827	0.9194	Medium	8.24
MtCorB	196	204	RFGDTTARE	5.41	2	7	5.53	5.6	0.826	11.804	0.8615	Medium	5.53	5.6	0.833	11.895	0.9024	High	5.53	5.6	0.781	11.16	0.8495	Medium	5.53	5.6	1.273	18.191	0.9007	High	5.43	5.52	1.195	17.066	0.8472	Medium							5.53	5.6	2.017	28.808	0.891	High	5.53
MtCorB	196	214	RFGDTTAREVMTPRVDVVM	9.98	4	16	10.09	10.15	0.649	4.059	0.7553	Medium	10.09	10.15	0.612	3.828	0.7898	Medium	10.09	10.15	0.605	3.783	0.7358	Medium	10.09	10.15	1.651	10.32	0.8008	Medium	10.09	10.15	1.699	10.617	0.7004	Medium							10.09	10.15	4.464	27.901	0.8117	Medium	10.09
MtCorB	203	214	REVMTPRVDVVM	9.46	3	9	9.3	9.53	0.28	3.106	0.5595	Medium	9.3	9.53	0.271	3.014	0.6812	Medium	9.35	9.43	0.344	3.825	0.5415	Medium	9.3	9.53	1.159	12.876	0.6375	Medium	9.32	9.38	1.135	12.611	0.4944	Medium							9.3	9.53	3.505	38.94	0.6144	Medium	9.4
MtCorB	205	214	VMTPRVDVVM	10.02	2	7	10.19	10.26	0.232	3.319	0.9344	High	10.19	10.26	0.244	3.491	0.9388	High	10.19	10.26	0.253	3.61	0.9343	Medium	10.07	10.16	1.252	17.883	0.9195	Medium	10.12	10.21	1.229	17.554	0.9016	Medium							10.19	10.26	3.473	49.613	0.9067	Medium	10.19
MtCorB	208	214	PRVDVVM	8.85	2	5	8.84	8.91	0.205	4.104	0.8987	Medium	8.84	8.91	0.221	4.428	0.9241	High	8.84	8.91	0.244	4.875	0.8482	Medium	8.84	8.91	1.054	21.07	0.9206	Medium	8.84	8.91	1.047	20.938	0.8486	Medium							8.84	8.91	2.547	50.948	0.8756	Medium	8.84
MtCorB	215	224	IEDTATLESA	8.29	1	8	8.28	8.36	1.234	15.421	0.6297	Medium	8.28	8.36	1.16	14.499	0.7053	Medium	8.28	8.36	1.094	13.676	0.6318	Medium	8.28	8.36	2.404	30.054	0.5608	Medium	8.23	8.31	2.38	29.745	0.6114	Medium							8.28	8.36	3.38	42.245	0.6672	Medium	8.29
MtCorB	215	225	IEDTATLESAL	11.18	1	9	11.2	11.29	0.994	11.044	0.7527	Medium	11.25	11.32	0.998	11.086	0.8034	Medium	11.15	11.24	1.047	11.637	0.7018	Medium	11.25	11.32	2.654	29.488	0.7803	Medium	11.19	11.27	2.806	31.175	0.6855	Medium							11.25	11.32	3.452	38.356	0.7183	Medium	11.21
MtCorB	225	233	LAIFNETGF	13.43	1	7	13.58	13.65	0.234	3.348	0.6467	Medium	13.58	13.65	0.253	3.618	0.6732	Medium	13.58	13.65	0.252	3.596	0.5966	Medium	13.58	13.65	0.866	12.368	0.636	Medium	13.51	13.6	0.987	14.097	0.5834	Medium							13.48	13.57	2.598	37.111	0.735	Medium	13.54
MtCorB	226	233	AIFNETGF	12.31	1	6	12.38	12.45	0.236	3.93	0.849	Medium	12.38	12.45	0.182	3.033	0.8724	Medium	12.38	12.45	0.175	2.914	0.8388	Medium	12.38	12.45	0.804	13.4	0.8402	Medium	12.38	12.45	0.834	13.907	0.7841	Medium							12.38	12.45	2.44	40.663	0.8497	Medium	12.28
MtCorB	229	233	NETGF	8.18	1	3	8.33	8.4	0.202	6.718	0.8448	Medium	8.33	8.4	0.216	7.204	0.8833	Medium	8.3	8.38	0.163	5.42	0.8543	Medium	8.33	8.4	0.694	23.138	0.8507	Medium	8.33	8.4	0.683	22.753	0.7937	Medium							8.33	8.4	1.8	60.004	0.8716	Medium	8.17
MtCorB	229	250	NETGFSRIPVYHERIDNIVGLL	12.26	4	19	12.33	12.41	0.749	3.942	0.9189	High	12.33	12.41	0.745	3.921	0.9346	High	12.33	12.4	0.638	3.36	0.8979	High	12.33	12.4	1.746	9.187	0.9279	High	12.33	12.41	1.668	8.78	0.9003	Medium							12.33	12.4	2.684	14.124	0.9262	High	12.33
MtCorB	233	250	FSRIPVYHERIDNIVGLL	11.97	4	15	12.07	12.14	0.418	2.786	0.8746	High	12.07	12.15	0.471	3.137	0.9075	High	12.07	12.14	0.278	1.854	0.802	Medium	12.07	12.14	1.121	7.473	0.8911	High	12.07	12.15	0.934	6.229	0.7924	Medium							12.07	12.14	1.625	10.836	0.8607	Medium	12.07
MtCorB	234	250	SRIPVYHERIDNIVGLL	11.69	4	14	11.81	11.88	0.469	3.353	0.9551	High	11.81	11.89	0.453	3.238	0.958	High	11.81	11.88	0.42	2.999	0.9465	High	11.81	11.88	1.032	7.368	0.937	High	11.81	11.89	0.961	6.865	0.9383	High							11.81	11.88	1.514	10.815	0.9471	High	11.81
MtCorB	234	256	SRIPVYHERIDNIVGLLNVKDVF	12.52	4	20	12.66	12.74	0.556	2.781	0.799	Medium	12.67	12.74	0.574	2.872	0.8264	Medium	12.66	12.74	0.479	2.395	0.8102	Medium	12.67	12.74	1.635	8.174	0.8584	Medium	12.63	12.69	1.544	7.718	0.7572	Medium							12.66	12.74	2.27	11.348	0.8201	Medium	12.57
MtCorB	242	249	RIDNIVGL	10.71	2	6	10.74	10.82	0.003	0.048	0.725	Medium	10.74	10.82	0.003	0.049	0.772	Medium	10.74	10.82	0.005	0.085	0.7425	Medium	10.74	10.82	0.007	0.12	0.8128	Medium	10.74	10.82	0.046	0.773	0.7349	Medium							10.74	10.82	0.476	7.934	0.833	Medium	10.74
MtCorB	242	250	RIDNIVGLL	12.72	2	7	12.82	12.89	0.067	0.952	0.9189	High	12.83	12.89	0.097	1.39	0.914	High	12.82	12.89	0.107	1.532	0.908	High	12.78	12.87	0.053	0.764	0.9408	High	12.83	12.89	0.188	2.685	0.8632	Medium							12.82	12.89	0.336	4.799	0.897	Medium	12.82
MtCorB	246	256	IVGLLNVKDVF	13.29	2	9	13.31	13.38	0.338	3.76	0.6561	Medium	13.31	13.38	0.422	4.694	0.7394	Medium	13.31	13.38	0.339	3.761	0.6625	Medium	13.31	13.38	0.85	9.441	0.7241	Medium	13.2	13.3	0.847	9.407	0.6373	Medium							13.34	13.43	1.063	11.812	0.5791	Medium	13.31
MtCorB	251	259	NVKDVFSAV	10.65	2	7	10.59	11.05	0.387	5.528	0.8318	Medium	10.59	11.06	0.383	5.478	0.8752	Medium	10.59	11.05	0.364	5.204	0.8163	Medium	10.59	11.05	1.607	22.963	0.8282	Medium	10.65	10.75	1.579	22.56	0.7994	Medium							10.59	11.05	3.218	45.971	0.7954	Medium	10.66
MtCorB	257	267	SAVFRQQTSAT	6.3	2	9	6.28	6.5	3.548	39.427	0.7249	Medium	6.28	6.5	3.572	39.684	0.7627	Medium	6.36	6.44	3.589	39.883	0.6969	Medium	6.28	6.5	4.568	50.757	0.776	Medium	6.28	6.5	4.639	51.542	0.6637	Medium							6.38	6.47	6.983	77.593	0.7701	Medium	6.28
MtCorB	259	267	VFRQQTSAT	5.15	2	7	5.22	5.29	3.448	49.264	0.7239	Medium	5.11	5.2	3.556	50.804	0.8503	Medium	5.18	5.27	3.528	50.404	0.6796	Medium	5.22	5.29	4.244	60.635	0.716	Medium	5.05	5.14	4.134	59.063	0.7233	Medium							5.21	5.3	4.99	71.285	0.7506	Medium	5.04
MtCorB	260	267	FRQQTSAT	4.6	2	6	4.46	4.54	3.301	55.012	0.9308	High	4.51	4.61	3.3	55.002	0.9347	High	4.59	4.68	3.269	54.48	0.7786	Medium	4.46	4.54	3.978	66.295	0.9091	High	4.28	4.37	3.952	65.871	0.7535	Medium							4.55	4.64	4.569	76.142	0.9102	High	4.28
MtCorB	261	267	RQQTSAT	3.37	2	5	3.46	3.56	2.725	54.494	0.8359	Medium	3.39	3.48	2.727	54.54	0.8794	Medium	3.45	3.52	2.661	53.211	0.7483	Medium	3.45	3.52	3.14	62.806	0.8559	Medium	3.45	3.52	3.15	63.001	0.7203	Medium							3.46	3.56	3.612	72.237	0.8523	Medium	3.39
MtCorB	268	287	IRDLMYEPYFIPESKKIDEL	11.74	4	16	11.82	11.89	0.405	2.529	0.8822	High	11.82	11.89	0.388	2.425	0.904	High	11.82	11.89	0.378	2.36	0.8723	Medium	11.82	11.89	1.163	7.267	0.8983	High	11.82	11.89	1.212	7.572	0.8481	Medium							11.82	11.89	2.915	18.22	0.9037	High	11.82
MtCorB	268	288	IRDLMYEPYFIPESKKIDELL	12.89	4	17	12.84	12.91	0.548	3.222	0.7254	Medium	12.84	12.91	0.535	3.149	0.7549	Medium	12.76	12.82	0.384	2.261	0.3529	Medium	12.84	12.91	1.393	8.193	0.7206	Medium	12.84	12.91	1.297	7.629	0.5695	Medium							12.84	12.91	3.268	19.225	0.6645	Medium	12.84
MtCorB	271	287	LMYEPYFIPESKKIDEL	12.05	3	13	12.14	12.22	0.544	4.181	0.7353	Medium	12.15	12.22	0.468	3.602	0.7561	Medium	12.14	12.22	0.562	4.323	0.6566	Medium	12.14	12.22	1.333	10.25	0.6962	Medium	12.15	12.22	1.33	10.231	0.5596	Medium							12.08	12.17	3.106	23.889	0.7885	Medium	12.14
MtCorB	273	287	YEPYFIPESKKIDEL	11.07	3	11	11.23	11.31	0.142	1.293	0.8567	Medium	11.23	11.31	0.164	1.489	0.8955	Medium	11.23	11.31	0.152	1.382	0.8534	Medium	11.23	11.31	0.567	5.155	0.8816	Medium	11.23	11.31	0.612	5.567	0.8076	Medium							11.23	11.3	2.321	21.101	0.9036	High	11.23
MtCorB	273	288	YEPYFIPESKKIDELL	12.57	2	12	12.36	12.43	0.166	1.38	0.618	Medium	12.37	12.44	0.054	0.448	0.6805	Medium	12.4	12.48	0.266	2.213	0.5846	Medium	12.4	12.48	0.888	7.399	0.65	Medium	12.34	12.43	0.906	7.549	0.5106	Medium							12.4	12.48	2.646	22.052	0.695	Medium	12.4
MtCorB	288	298	LKELQVKKQHM	5.36	3	9	5.36	5.5	0.255	2.837	0.7769	Medium	5.36	5.5	0.189	2.097	0.8489	Medium	5.36	5.5	0.347	3.856	0.7254	Medium	5.36	5.5	0.857	9.521	0.8448	Medium	5.36	5.5	0.937	10.415	0.7396	Medium							5.36	5.5	2.686	29.845	0.8213	Medium	5.36
MtCorB	288	300	LKELQVKKQHMAV	6.3	2	11	6.25	6.65	0.082	0.749	0.8371	Medium	6.25	6.65	0.139	1.26	0.8606	Medium	6.25	6.65	0.102	0.932	0.8103	Medium	6.25	6.65	0.543	4.937	0.8473	Medium	6.25	6.65	0.625	5.686	0.774	Medium							6.25	6.65	2.252	20.476	0.8398	Medium	6.25
MtCorB	288	302	LKELQVKKQHMAVVL	8	4	13	7.96	8.14	0.143	1.102	0.8621	Medium	7.96	8.14	0.144	1.108	0.8992	Medium	7.96	8.14	0.193	1.483	0.8418	Medium	7.96	8.14	0.581	4.471	0.8703	Medium	7.96	8.14	0.781	6.01	0.8058	Medium							7.96	8.14	1.978	15.218	0.8465	Medium	7.95
MtCorB	291	300	LQVKKQHMAV	5.58	2	8	5.68	5.75	0.169	2.112	0.6278	Medium	5.63	5.71	0.134	1.68	0.7213	Medium	5.68	5.75	0.182	2.281	0.6198	Medium	5.68	5.75	0.554	6.924	0.7451	Medium	5.68	5.76	0.574	7.175	0.6246	Medium							5.68	5.75	1.924	24.049	0.7676	Medium	5.64
MtCorB	301	308	VLDEYGSF	11.38	1	6	11.46	11.53	0.48	7.997	0.6392	Medium	11.47	11.53	0.538	8.959	0.6719	Medium	11.47	11.53	0.401	6.689	0.6249	Medium	11.46	11.53	0.892	14.86	0.6664	Medium	11.47	11.53	0.881	14.687	0.5501	Medium							11.46	11.53	1.638	27.302	0.6402	Medium	11.46
MtCorB	303	308	DEYGSF	10.19	1	4	10.15	10.21	0.24	5.988	0.8425	Medium	10.05	10.12	0.238	5.95	0.8528	Medium	10.1	10.17	0.206	5.147	0.8518	Medium	10.12	10.22	0.707	17.678	0.8036	Medium	9.97	10.06	0.667	16.679	0.5935	Medium							10.12	10.21	1.321	33.019	0.75	Medium	10.04
MtCorB	309	317	AGIVTVEDM	10.87	2	7	10.94	11.11	0.171	2.442	0.6369	Medium	10.94	11.11	0.237	3.38	0.6976	Medium	10.94	11.11	0.14	1.999	0.4312	Medium	10.94	11.11	0.611	8.735	0.6545	Medium	10.94	11.11	0.706	10.09	0.5539	Medium							10.94	11.11	1.767	25.238	0.5812	Medium	10.93
MtCorB	309	318	AGIVTVEDML	13.45	2	8	13.42	13.73	0.247	3.082	0.6374	Medium	13.42	13.73	0.163	2.041	0.6897	Medium	13.48	13.6	0.241	3.013	0.5905	Medium	13.42	13.73	0.77	9.63	0.653	Medium	13.42	13.73	0.874	10.923	0.6379	Medium							13.42	13.73	2.001	25.01	0.6226	Medium	13.42
MtCorB	318	328	LEELVGEILDE	13.39	2	9	13.5	13.56	0.298	3.314	0.4857	Medium	13.5	13.56	0.213	2.37	0.5864	Medium	13.5	13.56	0.348	3.866	0.4707	Medium	13.53	13.6	0.728	8.088	0.6579	Medium	13.55	13.61	0.675	7.497	0.7072	Medium							13.5	13.56	3.082	34.24	0.5497	Medium	13.49
MtCorB	345	355	LVDARTWVEHL	12.12	3	9	12.14	12.21	0.368	4.088	0.7256	Medium	12.15	12.21	0.321	3.57	0.7368	Medium	12.11	12.18	0.237	2.634	0.7683	Medium	12.08	12.17	0.888	9.866	0.6191	Medium	12.1	12.2	0.734	8.155	0.6622	Medium							12.14	12.21	3.05	33.885	0.6375	Medium	12.06
MtCorB	359	368	LDLNLPLMDT	13.69	1	7	13.77	13.86	1.226	17.51	0.766	Medium	13.77	13.86	1.323	18.896	0.8229	Medium	13.77	13.86	1.244	17.776	0.6142	Medium	13.77	13.86	2.709	38.704	0.7224	Medium	13.77	13.86	2.616	37.379	0.5442	Medium							13.85	13.91	3.141	44.872	0.5952	Medium	13.77
MtCorB	360	368	DLNLPLMDT	13.02	1	6	13.1	13.17	1.422	23.708	0.7702	Medium	13.04	13.13	1.392	23.198	0.8586	Medium	13.01	13.08	1.357	22.616	0.7139	Medium	13	13.09	2.869	47.813	0.8087	Medium	12.93	13.01	2.857	47.609	0.7057	Medium							13.1	13.17	3.083	51.388	0.7371	Medium	13.1
MtCorB	364	368	PLMDT	8.23	1	3	8.31	8.4	1.369	45.647	0.7186	Medium	8.34	8.44	1.33	44.318	0.8124	Medium	8.38	8.46	1.291	43.039	0.7297	Medium	8.38	8.46	1.665	55.503	0.7204	Medium	8.4	8.49	1.672	55.741	0.551	Medium							8.38	8.46	2.143	71.423	0.7475	Medium	8.24
MtCorB	376	396	VIERLGHIPRRGEVVKIEESN	7.39	5	18	7.54	7.62	2.242	12.454	0.9051	High	7.55	7.62	2.217	12.316	0.9218	High	7.54	7.62	2.083	11.574	0.8904	High	7.55	7.62	4.157	23.092	0.8919	Medium	7.55	7.62	4	22.222	0.8249	Medium							7.54	7.62	5.369	29.827	0.9165	High	7.54
MtCorB	376	399	VIERLGHIPRRGEVVKIEESNVTL	8.81	5	21	9.04	9.11	2.108	10.037	0.9287	High	9.04	9.12	2.089	9.946	0.9336	High	9.04	9.11	1.884	8.97	0.9209	High	9.04	9.11	3.906	18.599	0.9227	High	9.04	9.12	3.645	17.355	0.9025	High							9.04	9.11	5.242	24.963	0.9282	High	9.04
MtCorB	377	397	IERLGHIPRRGEVVKIEESNV	7.64	5	18	7.53	7.6	2.256	12.531	0.9079	High	7.53	7.6	2.271	12.618	0.9208	High	7.53	7.6	2.053	11.407	0.8881	High	7.53	7.6	4.135	22.97	0.8995	High	7.53	7.6	4.066	22.586	0.831	Medium							7.53	7.6	5.421	30.118	0.9156	High	7.53
MtCorB	400	414	VVMQMRGRRIVKVKL	7.34	4	13	7.34	7.41	1.057	8.13	0.8804	Medium	7.34	7.41	1.101	8.469	0.9053	Medium	7.34	7.41	0.987	7.592	0.8398	Medium	7.34	7.41	1.713	13.179	0.855	Medium	7.34	7.41	1.726	13.274	0.7691	Medium							7.34	7.41	2.834	21.798	0.8714	Medium	7.34
MtCorB	415	434	IIGPPVPPTESRLEHHHHHH	5.98	5	14	5.93	6.02	2.546	18.188	0.926	High	5.93	6.03	2.577	18.406	0.9502	High	5.85	5.92	2.385	17.033	0.9077	High	5.93	6.03	3.191	22.79	0.9333	High	5.93	6.02	3.05	21.783	0.8878	High							5.93	6.02	3.696	26.402	0.9334	High	5.94
MtCorB	425	434	SRLEHHHHHH	3.07	3	8	3.07	3.54	0.564	7.049	0.9197	Medium	3.07	3.54	0.558	6.981	0.9326	Medium	3.24	3.34	0.391	4.892	0.922	High	3.07	3.54	0.601	7.515	0.9248	Medium	3.07	3.54	0.535	6.686	0.8807	Medium							3.07	3.54	0.682	8.526	0.9465	Medium	3.07
MtCorB+ATP	32	64	ISITRAKVHALQSQGRKGAKALDTLKRSTDAIQ	7.81	5	31	7.85	7.94	6.215	20.049	0.8708	Medium	7.85	7.94	6.074	19.594	0.8235	Medium	7.85	7.94	6.161	19.875	0.8624	Medium	7.79	7.87	11.519	37.159	0.8365	Medium	7.77	7.86	11.355	36.63	0.8261	Medium							7.85	7.94	16.544	53.367	0.8476	Medium	7.85
MtCorB+ATP	32	68	ISITRAKVHALQSQGRKGAKALDTLKRSTDAIQITTL	9.25	5	35	9.2	9.29	4.82	13.772	0.8347	Medium	9.15	9.23	4.599	13.141	0.8314	Medium	9.2	9.29	4.771	13.632	0.7931	Medium	9.2	9.29	11.017	31.477	0.7191	Medium	9.11	9.2	10.923	31.209	0.7808	Medium	9.2	9.29	10.566	30.189	0.7017	Medium	9.2	9.29	15.784	45.097	0.7932	Medium	9.2
MtCorB+ATP	56	64	LKRSTDAIQ	4.63	2	7	4.64	4.71	1.507	21.523	0.7064	Medium	4.64	4.71	1.411	20.16	0.7499	Medium	4.7	4.77	1.321	18.866	0.778	Medium	4.64	4.72	2.866	40.936	0.7009	Medium	4.76	4.85	2.835	40.499	0.6338	Medium	4.65	4.74	2.873	41.037	0.5402	Medium	4.7	4.78	3.611	51.589	0.7021	Medium	4.64
MtCorB+ATP	69	75	IGSTIAN	5.94	1	5	5.99	6.07	0.064	1.283	0.746	Medium	5.99	6.07	0.058	1.159	0.7166	Medium	5.99	6.06	0.063	1.256	0.792	Medium	6	6.07	0.121	2.414	0.7413	Medium	6.04	6.13	0.15	2.995	0.6243	Medium	5.99	6.07	0.082	1.638	0.7356	Medium	5.99	6.07	0.12	2.406	0.7586	Medium	5.99
MtCorB+ATP	69	81	IGSTIANVAVASL	12	2	11	11.94	12.02	0.046	0.421	0.9132	Medium	11.94	12.02	0.048	0.439	0.9042	Medium	11.95	12.02	0.085	0.776	0.8937	Medium	11.94	12.02	0.024	0.218	0.8745	Medium	11.94	12.02	0.065	0.591	0.8834	Medium	11.95	12.02	0.072	0.656	0.8669	Medium	11.94	12.02	0.094	0.851	0.8842	Medium	11.94
MtCorB+ATP	117	124	YASRYTEE	6.14	2	6	6.09	6.2	0.943	15.715	0.8543	Medium	6.09	6.2	0.886	14.763	0.8432	Medium	6.09	6.2	0.949	15.812	0.8063	Medium	6.1	6.21	2.584	43.06	0.7495	Medium	6.09	6.2	2.593	43.215	0.7713	Medium	6.09	6.17	2.587	43.113	0.6809	Medium	6.09	6.2	3.545	59.079	0.7643	Medium	6.09
MtCorB+ATP	125	134	LALRVSRPIL	9.72	3	7	9.87	9.95	0.117	1.667	0.8546	Medium	9.81	9.9	0.033	0.475	0.8582	High	9.87	9.94	0.03	0.433	0.9321	High	9.87	9.94	0.501	7.163	0.8448	Medium	9.82	9.9	0.384	5.479	0.8756	Medium	9.87	9.95	0.403	5.751	0.8615	Medium	9.87	9.94	1.599	22.842	0.8424	Medium	9.8
MtCorB+ATP	125	135	LALRVSRPILF	11.33	3	8	11.42	11.5	0.085	1.061	0.9437	High	11.42	11.5	0.097	1.209	0.9272	High	11.43	11.5	0.077	0.965	0.9618	High	11.51	11.6	0.424	5.297	0.8969	Medium	11.62	11.71	0.421	5.257	0.8924	Medium	11.43	11.5	0.281	3.508	0.9174	Medium	11.22	11.31	1.659	20.743	0.8943	High	11.36
MtCorB+ATP	135	144	FFSKLLYPVL	13.72	2	7	13.6	14	0.145	2.067	0.8022	Medium	13.6	14	0.149	2.127	0.7727	Medium	13.6	14	0.148	2.119	0.7102	Medium	13.6	14	0.414	5.919	0.7526	Medium	13.6	14	0.312	4.452	0.7778	Medium	13.6	14	0.384	5.48	0.6923	Medium	13.6	14	1.441	20.585	0.7816	Medium	13.64
MtCorB+ATP	136	144	FSKLLYPVL	12.46	1	6	12.61	12.68	0.014	0.238	0.6874	Medium	12.61	12.68	0.007	0.112	0.7531	Medium	12.61	12.68	0.01	0.162	0.707	Medium	12.61	12.68	0.113	1.889	0.7193	Medium	12.61	12.68	0.138	2.302	0.769	Medium	12.57	12.64	0.128	2.133	0.6793	Medium	12.53	12.62	1.41	23.503	0.6581	Medium	12.51
MtCorB+ATP	145	154	WVTDRIEQQF	11.14	2	8	11.21	11.28	1.308	16.347	0.6392	Medium	11.26	11.33	1.32	16.505	0.5667	Medium	11.2	11.27	1.356	16.952	0.6375	Medium	11.28	11.36	3.61	45.12	0.6375	Medium	11.25	11.32	3.722	46.525	0.6923	Medium	11.26	11.33	3.632	45.399	0.5927	Medium	11.26	11.33	5.51	68.88	0.6845	Medium	11.26
MtCorB+ATP	155	169	AFRPGVTEPVVTEEE	8.82	2	11	8.89	8.96	7.665	69.681	0.7479	Medium	8.89	8.96	7.565	68.774	0.7369	Medium	8.89	8.96	7.445	67.686	0.7135	Medium	8.89	8.96	8.04	73.094	0.696	Medium	8.89	8.96	8.19	74.456	0.8182	Medium	8.89	8.97	8.185	74.41	0.7035	Medium	8.89	8.96	8.142	74.018	0.7878	Medium	8.89
MtCorB+ATP	173	191	WIDVGEEEGTIEEEERDML	13.54	2	17	13.44	13.71	11.283	66.372	0.4669	Medium	13.47	13.56	11.449	67.347	0.5514	Medium	13.44	13.71	11.528	67.809	0.5148	Medium	13.44	13.71	12.065	70.971	0.4594	Medium	13.44	13.71	12.073	71.019	0.4734	Medium	13.44	13.71	12.009	70.642	0.4513	Medium	13.44	13.71	12.163	71.547	0.5064	Medium	13.48
MtCorB+ATP	176	188	VGEEEGTIEEEER	11.42	1	11	11.47	11.57	5.844	53.131	0.4708	Medium	11.41	11.47	5.921	53.83	0.4517	Medium	11.43	11.5	5.869	53.358	0.3878	Medium	11.41	11.59	6.222	56.563	0.5254	Medium	11.42	11.51	6.17	56.087	0.5333	Medium	11.45	11.54	6.053	55.031	0.4162	Medium	11.43	11.52	6.449	58.63	0.5297	Medium	11.51
MtCorB+ATP	186	191	EERDML	8.38	2	4	8.37	8.44	2.218	55.449	0.9192	Medium	8.37	8.44	2.182	54.555	0.8873	Medium	8.37	8.44	2.21	55.242	0.906	Medium	8.36	8.44	2.338	58.446	0.9167	Medium	8.37	8.44	2.377	59.426	0.9168	Medium	8.37	8.44	2.297	57.418	0.8917	Medium	8.37	8.44	2.384	59.601	0.9141	Medium	8.37
MtCorB+ATP	196	204	RFGDTTARE	5.41	2	7	5.53	5.6	0.927	13.24	0.8446	Medium	5.53	5.6	0.889	12.693	0.8325	Medium	5.53	5.59	0.845	12.067	0.8514	Medium	5.53	5.6	1.289	18.414	0.8412	Medium	5.53	5.6	1.18	16.854	0.837	Medium	5.53	5.6	1.102	15.746	0.8139	Medium	5.53	5.6	1.643	23.465	0.868	Medium	5.53
MtCorB+ATP	196	214	RFGDTTAREVMTPRVDVVM	9.98	4	16	10.09	10.15	0.497	3.105	0.6753	Medium	10.09	10.15	0.491	3.069	0.6376	Medium	10.09	10.15	0.59	3.691	0.7254	Medium	10.09	10.15	1.375	8.593	0.7242	Medium	10.09	10.15	1.254	7.839	0.701	Medium	10.09	10.15	1.308	8.178	0.6313	Medium	10.09	10.15	1.919	11.995	0.8102	Medium	10.09
MtCorB+ATP	203	214	REVMTPRVDVVM	9.46	3	9	9.3	9.53	0.213	2.362	0.5332	Medium	9.3	9.53	0.268	2.976	0.5229	Medium	9.3	9.53	0.305	3.393	0.4909	Medium	9.3	9.52	0.79	8.773	0.5821	Medium	9.36	9.43	0.894	9.932	0.5077	Medium	9.37	9.44	0.806	8.961	0.4976	Medium	9.3	9.53	1.278	14.199	0.5541	Medium	9.36
MtCorB+ATP	205	214	VMTPRVDVVM	10.02	2	7	10.19	10.26	0.19	2.709	0.9208	High	10.19	10.26	0.195	2.784	0.9037	Medium	10.19	10.25	0.172	2.463	0.9226	Medium	10.19	10.26	0.865	12.358	0.9011	Medium	10.19	10.26	0.776	11.088	0.9108	Medium	10.19	10.26	0.741	10.58	0.8904	Medium	10.19	10.26	1.169	16.702	0.9101	Medium	10.19
MtCorB+ATP	208	214	PRVDVVM	8.85	2	5	8.84	8.91	0.249	4.972	0.8789	Medium	8.84	8.91	0.183	3.666	0.8753	Medium	8.84	8.91	0.162	3.241	0.8819	Medium	8.84	8.91	0.78	15.595	0.8845	Medium	8.84	8.91	0.724	14.476	0.87	Medium	8.84	8.91	0.738	14.767	0.8339	Medium	8.84	8.91	1.003	20.066	0.882	Medium	8.79
MtCorB+ATP	215	224	IEDTATLESA	8.29	1	8	8.28	8.36	1.386	17.328	0.5669	Medium	8.28	8.36	1.326	16.581	0.5928	Medium	8.29	8.36	1.167	14.583	0.6201	Medium	8.28	8.36	2.368	29.598	0.5633	Medium	8.29	8.38	2.259	28.235	0.6545	Medium	8.29	8.36	2.219	27.742	0.5016	Medium	8.3	8.39	3.181	39.764	0.5567	Medium	8.33
MtCorB+ATP	215	225	IEDTATLESAL	11.18	1	9	11.25	11.32	0.982	10.911	0.6995	Medium	11.1	11.19	1.036	11.514	0.7183	Medium	11.24	11.32	0.922	10.244	0.7044	Medium	11.25	11.32	2.45	27.222	0.7519	Medium	11.25	11.32	2.483	27.592	0.7088	Medium	11.11	11.18	2.56	28.445	0.5178	Medium	11.25	11.32	3.429	38.096	0.708	Medium	11.25
MtCorB+ATP	225	233	LAIFNETGF	13.43	1	7	13.58	13.65	0.22	3.146	0.5563	Medium	13.58	13.65	0.248	3.537	0.4953	Medium	13.58	13.65	0.182	2.594	0.593	Medium	13.47	13.56	0.588	8.402	0.5651	Medium	13.54	13.63	0.557	7.957	0.5789	Medium	13.52	13.62	0.591	8.443	0.5799	Medium	13.49	13.58	1.547	22.101	0.6503	Medium	13.58
MtCorB+ATP	226	233	AIFNETGF	12.31	1	6	12.38	12.45	0.078	1.3	0.8254	Medium	12.38	12.45	0.092	1.531	0.8094	Medium	12.38	12.45	0.075	1.25	0.8377	Medium	12.38	12.45	0.368	6.125	0.8265	Medium	12.38	12.45	0.275	4.591	0.8282	Medium	12.38	12.45	0.287	4.785	0.7842	Medium	12.38	12.45	1.17	19.503	0.8191	Medium	12.27
MtCorB+ATP	229	233	NETGF	8.18	1	3	8.34	8.4	0.065	2.158	0.8473	Medium	8.33	8.4	0.083	2.765	0.8105	Medium	8.34	8.4	0.071	2.351	0.8413	Medium	8.18	8.27	0.304	10.13	0.7656	Medium	8.28	8.38	0.307	10.236	0.8256	Medium	8.34	8.4	0.315	10.513	0.8	Medium	8.33	8.4	1.014	33.791	0.8065	Medium	8.19
MtCorB+ATP	229	250	NETGFSRIPVYHERIDNIVGLL	12.26	4	19	12.33	12.41	0.538	2.833	0.9131	High	12.33	12.41	0.558	2.937	0.8961	High	12.33	12.41	0.474	2.492	0.9047	High	12.33	12.4	1.198	6.303	0.9076	High	12.33	12.4	1.055	5.552	0.9084	High	12.33	12.41	1.114	5.864	0.8758	Medium	12.33	12.4	2.355	12.396	0.9038	High	12.33
MtCorB+ATP	233	250	FSRIPVYHERIDNIVGLL	11.97	4	15	12.07	12.15	0.379	2.524	0.878	High	12.07	12.15	0.48	3.202	0.8149	Medium	12.07	12.15	0.392	2.611	0.8223	Medium	12.07	12.14	0.972	6.478	0.7964	Medium	12.07	12.14	0.887	5.912	0.8198	Medium	12.07	12.15	0.854	5.694	0.7479	Medium	12.07	12.14	1.736	11.571	0.7918	Medium	12.07
MtCorB+ATP	234	250	SRIPVYHERIDNIVGLL	11.69	4	14	11.81	11.89	0.47	3.356	0.9474	High	11.81	11.88	0.442	3.158	0.9412	High	11.81	11.89	0.438	3.127	0.9562	High	11.81	11.88	1.012	7.227	0.951	High	11.81	11.88	0.926	6.617	0.9405	High	11.81	11.89	0.966	6.898	0.9317	High	11.81	11.88	1.798	12.844	0.9346	High	11.81
MtCorB+ATP	234	256	SRIPVYHERIDNIVGLLNVKDVF	12.52	4	20	12.67	12.74	0.417	2.084	0.7236	Medium	12.67	12.74	0.583	2.915	0.7307	Medium	12.67	12.74	0.402	2.008	0.8122	Medium	12.56	12.65	1.197	5.985	0.7783	Medium	12.54	12.63	1.225	6.123	0.6753	Medium	12.67	12.74	0.803	4.016	0.8116	Medium	12.67	12.74	2.194	10.97	0.7647	Medium	12.67
MtCorB+ATP	242	249	RIDNIVGL	10.71	2	6	10.74	10.82	0.006	0.103	0.5642	Medium	10.74	10.82	0.005	0.08	0.5616	Medium	10.74	10.82	0.016	0.268	0.6578	Medium	10.74	10.82	0.153	2.552	0.7612	Medium	10.81	10.9	0.101	1.688	0.4703	Medium	10.75	10.82	0.005	0.084	0.7432	Medium	10.74	10.82	0.84	13.998	0.7613	Medium	10.74
MtCorB+ATP	242	250	RIDNIVGLL	12.72	2	7	12.83	12.89	0.113	1.61	0.883	Medium	12.83	12.89	0.054	0.765	0.8797	Medium	12.83	12.89	0.063	0.894	0.9031	High	12.82	12.89	0.195	2.782	0.8748	Medium	12.85	12.93	0.112	1.594	0.8532	Medium	12.83	12.89	0.121	1.724	0.8534	Medium	12.82	12.89	0.648	9.255	0.8651	Medium	12.82
MtCorB+ATP	246	256	IVGLLNVKDVF	13.29	2	9	13.31	13.38	0.28	3.107	0.6073	Medium	13.24	13.33	0.083	0.92	0.676	Medium	13.31	13.38	0.175	1.939	0.6891	Medium	13.31	13.38	0.494	5.49	0.6131	Medium	13.22	13.31	0.454	5.05	0.5983	Medium	13.31	13.38	0.419	4.652	0.543	Medium	13.31	13.38	1.084	12.049	0.6055	Medium	13.31
MtCorB+ATP	251	259	NVKDVFSAV	10.65	2	7	10.59	11.05	0.125	1.781	0.8132	Medium	10.59	11.05	0.123	1.761	0.7968	Medium	10.59	11.05	0.153	2.184	0.7939	Medium	10.59	11.05	0.347	4.964	0.8101	Medium	10.59	11.05	0.294	4.195	0.7842	Medium	10.59	11.06	0.289	4.134	0.7441	Medium	10.59	11.05	2.161	30.868	0.759	Medium	10.58
MtCorB+ATP	257	267	SAVFRQQTSAT	6.3	2	9	6.28	6.5	3.07	34.106	0.6965	Medium	6.34	6.44	3.162	35.133	0.7776	Medium	6.47	6.57	3.07	34.107	0.5965	Medium	6.28	6.5	4.066	45.178	0.6997	Medium	6.41	6.51	4.005	44.499	0.6312	Medium	6.28	6.5	4.102	45.574	0.5968	Medium	6.28	6.49	5.858	65.091	0.7082	Medium	6.25
MtCorB+ATP	259	267	VFRQQTSAT	5.15	2	7	5.09	5.19	3.251	46.436	0.8207	Medium	5.13	5.25	3.199	45.697	0.7123	Medium	5.09	5.18	3.238	46.26	0.7488	Medium	5.22	5.29	4.28	61.147	0.5769	Medium	5.14	5.24	4.291	61.303	0.7032	Medium	5.03	5.09	4.218	60.262	0.56	Medium	5.22	5.28	4.883	69.752	0.6247	Medium	5.05
MtCorB+ATP	260	267	FRQQTSAT	4.6	2	6	4.38	4.47	3.04	50.661	0.8763	Medium	4.46	4.54	3.039	50.644	0.9286	Medium	4.36	4.45	2.981	49.682	0.8662	Medium	4.47	4.54	3.738	62.294	0.936	Medium	4.46	4.54	3.688	61.464	0.8455	Medium	4.34	4.41	3.625	60.421	0.7657	Medium	4.46	4.54	4.162	69.369	0.9329	High	4.36
MtCorB+ATP	261	267	RQQTSAT	3.37	2	5	3.5	3.6	2.53	50.599	0.7605	Medium	3.43	3.52	2.534	50.671	0.7909	Medium	3.31	3.41	2.519	50.384	0.5823	Medium	3.46	3.55	3.019	60.379	0.8082	Medium	3.42	3.51	3.025	60.51	0.7672	Medium	3.41	3.52	2.988	59.764	0.6928	Medium	3.37	3.46	3.462	69.248	0.8494	Medium	3.39
MtCorB+ATP	268	287	IRDLMYEPYFIPESKKIDEL	11.74	4	16	11.82	11.89	0.368	2.301	0.871	Medium	11.82	11.89	0.421	2.63	0.8274	Medium	11.82	11.9	0.384	2.397	0.8548	Medium	11.82	11.89	1.094	6.836	0.8575	Medium	11.82	11.89	1.001	6.259	0.854	Medium	11.82	11.9	1.014	6.337	0.8154	Medium	11.82	11.89	2.349	14.683	0.8857	Medium	11.82
MtCorB+ATP	268	288	IRDLMYEPYFIPESKKIDELL	12.89	4	17	12.84	12.91	0.168	0.986	0.6243	Medium	12.84	12.91	0.295	1.738	0.5883	Medium	12.69	12.76	0.2	1.178	0.4228	Medium	12.84	12.91	1.11	6.527	0.6041	Medium	12.84	12.91	1.037	6.102	0.6289	Medium	12.69	12.77	1.191	7.006	0.5555	Medium	12.84	12.91	2.506	14.743	0.5556	Medium	12.84
MtCorB+ATP	271	287	LMYEPYFIPESKKIDEL	12.05	3	13	12.15	12.22	0.339	2.605	0.6144	Medium	12.15	12.22	0.472	3.629	0.5595	Medium	12.15	12.22	0.413	3.179	0.6642	Medium	12.13	12.2	1.146	8.819	0.6397	Medium	12.09	12.17	1.028	7.909	0.6566	Medium	12.15	12.22	1.076	8.276	0.4538	Medium	12.14	12.22	2.863	22.02	0.636	Medium	12.05
MtCorB+ATP	273	287	YEPYFIPESKKIDEL	11.07	3	11	11.23	11.31	0.044	0.402	0.827	Medium	11.23	11.31	0.012	0.111	0.8131	Medium	11.23	11.3	0	0.003	0.8413	Medium	11.23	11.31	0.425	3.866	0.8608	Medium	11.23	11.3	0.366	3.331	0.8189	Medium	11.23	11.31	0.336	3.055	0.8002	Medium	11.23	11.31	1.76	15.998	0.8765	Medium	11.23
MtCorB+ATP	273	288	YEPYFIPESKKIDELL	12.57	2	12	12.36	12.45	0.132	1.102	0.6146	Medium	12.4	12.48	0.11	0.916	0.5521	Medium	12.4	12.48	0.109	0.908	0.6021	Medium	12.4	12.48	0.659	5.491	0.5495	Medium	12.35	12.44	0.693	5.773	0.5707	Medium	12.46	12.52	0.669	5.573	0.3617	Medium	12.4	12.48	2.599	21.66	0.5433	Medium	12.4
MtCorB+ATP	288	298	LKELQVKKQHM	5.36	3	9	5.36	5.45	0.177	1.966	0.7995	Medium	5.36	5.5	0.161	1.789	0.7481	Medium	5.42	5.48	0.247	2.744	0.7526	Medium	5.37	5.5	1.281	14.238	0.7877	Medium	5.35	5.43	1.277	14.185	0.6899	Medium	5.36	5.5	1.299	14.432	0.667	Medium	5.27	5.37	2.824	31.38	0.7048	Medium	5.36
MtCorB+ATP	288	300	LKELQVKKQHMAV	6.3	2	11	6.25	6.66	0.019	0.171	0.8072	Medium	6.25	6.65	0.004	0.032	0.7065	Medium	6.25	6.66	0.003	0.026	0.7796	Medium	6.26	6.66	0.645	5.863	0.7917	Medium	6.36	6.45	0.756	6.869	0.758	Medium	6.25	6.66	0.613	5.569	0.6502	Medium	6.25	6.65	2.257	20.522	0.7485	Medium	6.25
MtCorB+ATP	288	302	LKELQVKKQHMAVVL	8	4	13	7.96	8.14	0.271	2.081	0.8246	Medium	7.96	8.14	0.209	1.611	0.8264	Medium	7.96	8.14	0.14	1.075	0.8301	Medium	7.95	8.14	0.835	6.422	0.8242	Medium	7.96	8.14	0.642	4.941	0.7973	Medium	7.96	8.14	0.736	5.658	0.7337	Medium	7.96	8.14	1.733	13.332	0.8112	Medium	7.96
MtCorB+ATP	291	300	LQVKKQHMAV	5.58	2	8	5.68	5.75	0.126	1.571	0.7455	Medium	5.68	5.75	0.137	1.711	0.4994	Medium	5.72	5.79	0.24	3	0.6574	Medium	5.68	5.75	0.828	10.346	0.618	Medium	5.68	5.75	0.751	9.386	0.5629	Medium	5.68	5.75	0.917	11.46	0.5863	Medium	5.68	5.75	1.592	19.898	0.5593	Medium	5.68
MtCorB+ATP	301	308	VLDEYGSF	11.38	1	6	11.49	11.58	0.305	5.087	0.5264	Medium	11.47	11.53	0.269	4.487	0.5293	Medium	11.47	11.54	0.384	6.406	0.5668	Medium	11.51	11.58	0.653	10.886	0.5305	Medium	11.46	11.53	0.601	10.016	0.5418	Medium	11.4	11.48	0.567	9.456	0.5138	Medium	11.46	11.53	1.358	22.633	0.5505	Medium	11.47
MtCorB+ATP	303	308	DEYGSF	10.19	1	4	10.11	10.19	0.193	4.815	0.8536	Medium	10.11	10.19	0.15	3.747	0.8078	Medium	10.11	10.19	0.179	4.481	0.8704	Medium	10.2	10.3	0.424	10.588	0.7415	Medium	10.08	10.17	0.363	9.07	0.7827	Medium	10.05	10.12	0.408	10.206	0.6658	Medium	10.06	10.14	0.746	18.662	0.7479	Medium	10.06
MtCorB+ATP	309	317	AGIVTVEDM	10.87	2	7	10.94	11.11	0.188	2.687	0.6986	Medium	10.94	11.11	0.217	3.103	0.6242	Medium	10.93	11.11	0.233	3.328	0.6169	Medium	10.94	11.11	0.306	4.368	0.641	Medium	10.94	11.11	0.25	3.577	0.5829	Medium	10.96	11.03	0.384	5.485	0.5313	Medium	10.94	11.11	1.162	16.605	0.6264	Medium	10.9
MtCorB+ATP	309	318	AGIVTVEDML	13.45	2	8	13.39	13.48	0.38	4.75	0.6058	Medium	13.44	13.53	0.315	3.936	0.6573	Medium	13.42	13.73	0.256	3.202	0.56	Medium	13.42	13.73	0.477	5.963	0.6587	Medium	13.42	13.73	0.443	5.544	0.5666	Medium	13.42	13.73	0.568	7.106	0.5143	Medium	13.42	13.73	1.366	17.077	0.644	Medium	13.42
MtCorB+ATP	318	328	LEELVGEILDE	13.39	2	9	13.5	13.56	0.257	2.858	0.6741	Medium	13.54	13.61	0.145	1.607	0.7428	Medium	13.53	13.61	0.19	2.113	0.6041	Medium	13.53	13.6	0.842	9.354	0.7339	Medium	13.5	13.56	0.727	8.075	0.6121	Medium	13.5	13.56	0.78	8.671	0.6251	Medium	13.52	13.6	3.263	36.256	0.6401	Medium	13.5
MtCorB+ATP	345	355	LVDARTWVEHL	12.12	3	9	12.09	12.18	0.238	2.648	0.685	Medium	12.15	12.21	0.305	3.388	0.688	Medium	12.16	12.24	0.282	3.128	0.7005	Medium	12.14	12.21	0.791	8.791	0.6029	Medium	12.06	12.15	0.698	7.754	0.7449	Medium	12.11	12.19	0.634	7.046	0.7047	Medium	12.14	12.21	1.587	17.638	0.4205	Medium	12.07
MtCorB+ATP	359	368	LDLNLPLMDT	13.69	1	7	13.77	13.86	0.915	13.076	0.7801	Medium	13.77	13.86	0.936	13.377	0.7039	Medium	13.74	13.81	0.834	11.916	0.725	Medium	13.77	13.86	2.495	35.641	0.5776	Medium	13.77	13.86	2.457	35.105	0.5917	Medium	13.72	13.79	2.525	36.069	0.5383	Medium	13.77	13.86	3.036	43.374	0.6341	Medium	13.77
MtCorB+ATP	360	368	DLNLPLMDT	13.02	1	6	13.1	13.17	1.024	17.064	0.7164	Medium	13.1	13.17	1.014	16.898	0.6528	Medium	13.14	13.21	1.056	17.593	0.6949	Medium	13.1	13.17	2.263	37.722	0.6056	Medium	13.1	13.17	2.298	38.293	0.6652	Medium	13.1	13.17	2.261	37.684	0.5045	Medium	13.1	13.17	2.972	49.525	0.6519	Medium	13.04
MtCorB+ATP	364	368	PLMDT	8.23	1	3	8.33	8.41	1.054	35.126	0.6867	Medium	8.28	8.38	1.036	34.544	0.675	Medium	8.38	8.46	0.999	33.307	0.6886	Medium	8.32	8.42	1.56	52.005	0.7314	Medium	8.31	8.4	1.568	52.256	0.7129	Medium	8.18	8.28	1.594	53.122	0.3854	Medium	8.38	8.46	2.022	67.397	0.6894	Medium	8.38
MtCorB+ATP	376	396	VIERLGHIPRRGEVVKIEESN	7.39	5	18	7.55	7.62	1.924	10.688	0.8747	Medium	7.54	7.62	1.764	9.801	0.8745	Medium	7.55	7.62	1.809	10.053	0.8829	Medium	7.55	7.62	3.475	19.305	0.8414	Medium	7.44	7.52	3.396	18.868	0.7756	Medium	7.41	7.49	3.277	18.204	0.7984	Medium	7.54	7.62	4.622	25.676	0.8566	Medium	7.55
MtCorB+ATP	376	399	VIERLGHIPRRGEVVKIEESNVTL	8.81	5	21	9.04	9.12	1.863	8.873	0.9239	High	9.04	9.11	1.751	8.34	0.8973	High	9.04	9.12	1.674	7.971	0.9173	High	9.04	9.11	3.572	17.01	0.9026	High	8.85	8.94	3.508	16.706	0.8388	Medium	8.86	8.93	3.433	16.347	0.8227	Medium	9.04	9.11	4.563	21.728	0.9092	High	8.91
MtCorB+ATP	377	397	IERLGHIPRRGEVVKIEESNV	7.64	5	18	7.53	7.6	1.887	10.485	0.8852	Medium	7.53	7.6	1.808	10.045	0.8764	Medium	7.53	7.61	1.779	9.884	0.8829	Medium	7.53	7.61	3.731	20.726	0.8708	Medium	7.42	7.5	3.489	19.384	0.7824	Medium	7.44	7.5	3.517	19.541	0.6968	Medium	7.53	7.6	4.744	26.355	0.862	Medium	7.42
MtCorB+ATP	400	414	VVMQMRGRRIVKVKL	7.34	4	13	7.34	7.41	1.14	8.768	0.8528	Medium	7.34	7.41	1.187	9.129	0.8358	Medium	7.35	7.41	1.118	8.598	0.8396	Medium	7.35	7.42	1.611	12.395	0.8259	Medium	7.34	7.41	1.413	10.866	0.8042	Medium	7.34	7.41	1.433	11.022	0.7881	Medium	7.34	7.41	2.744	21.106	0.795	Medium	7.34
MtCorB+ATP	415	434	IIGPPVPPTESRLEHHHHHH	5.98	5	14	5.93	6.03	2.412	17.232	0.9032	High	5.85	5.94	2.438	17.412	0.8635	High	5.78	5.85	2.371	16.938	0.8285	Medium	5.84	5.9	3.096	22.114	0.91	High	5.79	5.87	3.013	21.52	0.873	Medium	5.71	5.77	2.933	20.951	0.7049	Medium	5.93	6.02	3.458	24.7	0.9242	High	5.81
MtCorB+ATP	425	434	SRLEHHHHHH	3.07	3	8	3.07	3.54	0.536	6.697	0.8131	Medium	3.07	3.54	0.474	5.926	0.7711	Medium	3.07	3.54	0.598	7.479	0.7091	Medium	3.07	3.54	0.488	6.095	0.8651	Medium	3.24	3.32	0.559	6.983	0.8164	Medium	3.07	3.54	0.433	5.413	0.7431	Medium	3.07	3.54	0.472	5.894	0.874	Medium	3.2
MtCorBΔC	32	64	ISITRAKVHALQSQGRKGAKALDTLKRSTDAIQ	7.81	5	31	7.85	7.94	6.221	20.067	0.8623	Medium	7.85	7.94	5.847	18.862	0.838	Medium	7.85	7.94	6.366	20.535	0.8598	Medium	7.78	7.87	10.502	33.876	0.7915	Medium	7.85	7.94	10.528	33.962	0.825	Medium	7.83	7.92	10.305	33.242	0.76	Medium	7.85	7.94	16.435	53.017	0.8686	Medium	7.85
MtCorBΔC	32	68	ISITRAKVHALQSQGRKGAKALDTLKRSTDAIQITTL	9.25	5	35	9.2	9.29	4.867	13.905	0.7958	Medium	9.12	9.21	4.363	12.467	0.7994	Medium	9.2	9.29	4.534	12.955	0.7616	Medium	9.2	9.29	9.034	25.812	0.8006	Medium	9.2	9.29	9.022	25.777	0.7781	Medium	9.2	9.29	9.373	26.78	0.7214	Medium	9.2	9.29	15.405	44.015	0.8045	Medium	9.2
MtCorBΔC	56	64	LKRSTDAIQ	4.63	2	7	4.64	4.72	1.361	19.448	0.748	Medium	4.65	4.74	1.358	19.403	0.703	Medium	4.64	4.72	1.385	19.78	0.6372	Medium	4.64	4.72	2.88	41.148	0.7195	Medium	4.56	4.66	2.945	42.068	0.4	Medium	4.59	4.66	2.91	41.57	0.5526	Medium	4.64	4.72	3.667	52.385	0.7668	Medium	4.64
MtCorBΔC	69	75	IGSTIAN	5.94	1	5	5.99	6.07	0.08	1.598	0.691	Medium	5.99	6.07	0.079	1.579	0.7185	Medium	5.99	6.07	0.037	0.731	0.7633	Medium	5.99	6.07	0.072	1.444	0.7931	Medium	5.99	6.07	0.102	2.046	0.8003	Medium	5.99	6.07	0.11	2.192	0.8062	Medium	5.99	6.07	0.098	1.959	0.7651	Medium	5.99
MtCorBΔC	69	81	IGSTIANVAVASL	12	2	11	11.95	12.02	0.088	0.803	0.9009	Medium	11.94	12.02	0.06	0.542	0.9171	Medium	11.95	12.02	0.097	0.883	0.8801	Medium	11.95	12.02	0.089	0.807	0.8671	Medium	11.94	12.02	0.053	0.48	0.8905	Medium	11.94	12.02	0.083	0.755	0.8889	Medium	11.95	12.02	0.088	0.799	0.8754	Medium	11.94
MtCorBΔC	117	124	YASRYTEE	6.14	2	6	6.09	6.2	0.932	15.528	0.8566	Medium	6.09	6.2	0.842	14.036	0.8322	Medium	6.09	6.2	0.963	16.051	0.7943	Medium	6.09	6.2	2.445	40.748	0.8152	Medium	6.11	6.19	2.425	40.424	0.7698	Medium	6.23	6.3	2.495	41.586	0.7592	Medium	6.12	6.21	3.658	60.962	0.7748	Medium	6.09
MtCorBΔC	125	134	LALRVSRPIL	9.72	3	7	9.87	9.95	0.153	2.188	0.8701	Medium	9.73	9.82	0.095	1.361	0.8686	High	9.87	9.95	0.023	0.334	0.9009	Medium	9.87	9.95	0.326	4.662	0.8851	Medium	9.87	9.95	0.314	4.479	0.8759	Medium	9.87	9.95	0.29	4.136	0.8984	Medium	9.86	9.96	1.487	21.238	0.8945	Medium	9.69
MtCorBΔC	125	135	LALRVSRPILF	11.33	3	8	11.43	11.5	0.138	1.725	0.9161	High	11.42	11.5	0.047	0.584	0.9422	High	11.43	11.5	0.073	0.919	0.9605	High	11.43	11.5	0.335	4.184	0.9526	High	11.42	11.5	0.33	4.119	0.9481	High	11.42	11.5	0.315	3.939	0.9302	High	11.43	11.5	1.62	20.247	0.9227	High	11.42
MtCorBΔC	135	144	FFSKLLYPVL	13.72	2	7	13.8	13.89	0.213	3.039	0.8129	Medium	13.74	13.83	0.152	2.168	0.8226	Medium	13.6	14	0.164	2.338	0.668	Medium	13.6	14	0.297	4.239	0.8124	Medium	13.6	14	0.262	3.747	0.7571	Medium	13.6	14	0.305	4.357	0.7641	Medium	13.6	14	1.348	19.256	0.8104	Medium	13.6
MtCorBΔC	136	144	FSKLLYPVL	12.46	1	6	12.61	12.68	0.018	0.296	0.6605	Medium	12.61	12.68	0.008	0.133	0.6437	Medium	12.61	12.68	0.015	0.254	0.7104	Medium	12.61	12.69	0.166	2.765	0.7603	Medium	12.57	12.65	0.202	3.362	0.6612	Medium	12.61	12.68	0.24	3.996	0.7194	Medium	12.58	12.67	1.201	20.012	0.6839	Medium	12.55
MtCorBΔC	145	154	WVTDRIEQQF	11.14	2	8	11.21	11.28	1.632	20.404	0.7252	Medium	11.12	11.2	1.624	20.297	0.579	Medium	11.23	11.3	1.623	20.283	0.718	Medium	11.26	11.33	3.46	43.247	0.756	Medium	11.26	11.33	3.502	43.778	0.7032	Medium	11.26	11.33	3.505	43.809	0.7268	Medium	11.32	11.38	5.62	70.256	0.7052	Medium	11.21
MtCorBΔC	155	169	AFRPGVTEPVVTEEE	8.82	2	11	8.89	8.97	7.782	70.748	0.7121	Medium	8.89	8.96	7.666	69.69	0.7196	Medium	8.89	8.97	7.754	70.488	0.6863	Medium	8.89	8.97	8.091	73.554	0.7911	Medium	8.89	8.96	7.905	71.86	0.7148	Medium	8.89	8.96	8.105	73.681	0.8113	Medium	8.83	8.91	8.255	75.05	0.8057	Medium	8.89
MtCorBΔC	173	191	WIDVGEEEGTIEEEERDML	13.54	2	17	13.44	13.71	11.696	68.801	0.5679	Medium	13.49	13.58	11.573	68.077	0.5137	Medium	13.53	13.61	11.812	69.482	0.5354	Medium	13.44	13.71	12.096	71.152	0.6336	Medium	13.44	13.71	11.97	70.409	0.538	Medium	13.44	13.71	12.146	71.445	0.5389	Medium	13.44	13.71	12.128	71.341	0.6666	Medium	13.44
MtCorBΔC	176	188	VGEEEGTIEEEER	11.42	1	11	11.48	11.58	5.666	51.508	0.5015	Medium	11.53	11.63	5.701	51.825	0.3106	Medium	11.41	11.48	5.702	51.84	0.3983	Medium	11.36	11.43	6.595	59.956	0.6378	Medium	11.35	11.42	6.584	59.858	0.414	Medium	11.41	11.47	6.509	59.173	0.5282	Medium	11.36	11.45	6.538	59.438	0.6466	Medium	11.38
MtCorBΔC	186	191	EERDML	8.38	2	4	8.3	8.39	2.192	54.804	0.9041	Medium	8.24	8.34	2.166	54.145	0.8751	Medium	8.37	8.44	2.199	54.971	0.8966	Medium	8.37	8.45	2.293	57.337	0.9351	Medium	8.37	8.44	2.326	58.145	0.9215	Medium	8.37	8.44	2.296	57.396	0.9208	Medium	8.37	8.45	2.392	59.793	0.9483	Medium	8.26
MtCorBΔC	196	204	RFGDTTARE	5.41	2	7	5.53	5.6	1.012	14.459	0.8723	Medium	5.42	5.51	0.981	14.019	0.8513	Medium	5.53	5.6	0.912	13.035	0.8171	Medium	5.53	5.6	1.415	20.208	0.8894	High	5.44	5.53	1.392	19.887	0.8119	Medium	5.53	5.6	1.338	19.109	0.8374	Medium	5.53	5.6	2.397	34.247	0.8807	Medium	5.44
MtCorBΔC	196	214	RFGDTTAREVMTPRVDVVM	9.98	4	16	10.09	10.15	0.746	4.663	0.752	Medium	10.09	10.15	0.714	4.463	0.6272	Medium	10.09	10.15	0.634	3.964	0.7264	Medium	10.09	10.15	1.665	10.407	0.8228	Medium	10.09	10.15	1.67	10.439	0.7475	Medium	10.09	10.15	1.812	11.328	0.7241	Medium	10.09	10.15	5.158	32.235	0.7934	Medium	10.09
MtCorBΔC	203	214	REVMTPRVDVVM	9.46	3	9	9.3	9.53	0.353	3.921	0.6359	Medium	9.3	9.53	0.214	2.382	0.5487	Medium	9.3	9.53	0.314	3.491	0.5152	Medium	9.3	9.53	1.337	14.858	0.6606	Medium	9.3	9.53	1.332	14.8	0.5459	Medium	9.3	9.53	1.229	13.654	0.5655	Medium	9.3	9.53	3.803	42.259	0.5907	Medium	9.3
MtCorBΔC	205	214	VMTPRVDVVM	10.02	2	7	10.19	10.26	0.29	4.145	0.9353	High	10.19	10.26	0.27	3.859	0.9031	Medium	10.19	10.26	0.348	4.974	0.911	Medium	10.19	10.26	1.153	16.467	0.9423	High	10.19	10.26	1.191	17.011	0.9008	Medium	10.19	10.26	1.255	17.933	0.9191	Medium	10.19	10.26	3.738	53.399	0.9193	Medium	10.19
MtCorBΔC	208	214	PRVDVVM	8.85	2	5	8.84	8.91	0.237	4.731	0.9067	Medium	8.84	8.91	0.207	4.14	0.8761	Medium	8.84	8.92	0.276	5.514	0.853	Medium	8.84	8.92	1.021	20.416	0.9119	High	8.84	8.91	1.016	20.322	0.8718	Medium	8.84	8.91	1.105	22.09	0.8174	Medium	8.84	8.91	2.779	55.573	0.8868	Medium	8.84
MtCorBΔC	215	224	IEDTATLESA	8.29	1	8	8.29	8.36	1.451	18.133	0.6387	Medium	8.22	8.31	1.363	17.043	0.6141	Medium	8.29	8.36	1.391	17.388	0.6325	Medium	8.29	8.36	2.508	31.356	0.719	Medium	8.28	8.36	2.528	31.606	0.6069	Medium	8.28	8.36	2.6	32.496	0.5825	Medium	8.3	8.39	3.414	42.672	0.7835	Medium	8.27
MtCorBΔC	215	225	IEDTATLESAL	11.18	1	9	11.15	11.24	1.404	15.604	0.7772	Medium	11.11	11.2	1.24	13.774	0.6696	Medium	11.25	11.32	1.071	11.903	0.7297	Medium	11.25	11.33	2.555	28.393	0.8024	Medium	11.25	11.32	2.526	28.069	0.7301	Medium	11.25	11.32	2.368	26.311	0.7399	Medium	11.25	11.32	3.562	39.573	0.7568	Medium	11.15
MtCorBΔC	225	233	LAIFNETGF	13.43	1	7	13.58	13.65	0.739	10.552	0.6636	Medium	13.58	13.65	0.842	12.032	0.4525	Medium	13.58	13.65	0.736	10.508	0.6001	Medium	13.58	13.65	1.438	20.549	0.6694	Medium	13.58	13.65	1.379	19.699	0.5602	Medium	13.58	13.65	1.44	20.577	0.565	Medium	13.58	13.65	2.805	40.065	0.6345	Medium	13.58
MtCorBΔC	226	233	AIFNETGF	12.31	1	6	12.38	12.45	0.611	10.178	0.8158	Medium	12.38	12.45	0.523	8.71	0.7651	Medium	12.38	12.45	0.565	9.42	0.7965	Medium	12.38	12.45	1.305	21.758	0.8231	Medium	12.38	12.45	1.25	20.838	0.8001	Medium	12.38	12.45	1.342	22.372	0.8078	Medium	12.38	12.45	2.86	47.662	0.8077	Medium	12.25
MtCorBΔC	229	233	NETGF	8.18	1	3	8.34	8.4	0.596	19.875	0.8525	Medium	8.34	8.4	0.576	19.195	0.8148	Medium	8.22	8.29	0.627	20.904	0.7151	Medium	8.34	8.4	1.087	36.232	0.8637	Medium	8.33	8.4	1.029	34.288	0.8451	Medium	8.33	8.4	1.063	35.426	0.8455	Medium	8.39	8.48	1.915	63.842	0.8776	Medium	8.22
MtCorBΔC	229	250	NETGFSRIPVYHERIDNIVGLL	12.26	4	19	12.33	12.41	1.062	5.589	0.9214	High	12.33	12.41	0.934	4.918	0.9067	High	12.33	12.41	1.061	5.582	0.8967	High	12.33	12.41	1.849	9.734	0.9358	High	12.33	12.41	1.788	9.409	0.9109	High	12.33	12.41	1.905	10.028	0.9025	Medium	12.33	12.41	2.839	14.943	0.9261	High	12.33
MtCorBΔC	233	250	FSRIPVYHERIDNIVGLL	11.97	4	15	12.07	12.15	0.66	4.398	0.8926	High	12.07	12.15	0.501	3.337	0.8393	Medium	12.07	12.15	0.566	3.776	0.8281	Medium	12.07	12.15	1.034	6.895	0.8949	High	12.07	12.15	0.977	6.51	0.8638	Medium	12.07	12.15	1.137	7.579	0.8161	Medium	12.07	12.15	1.632	10.879	0.871	Medium	12.07
MtCorBΔC	234	250	SRIPVYHERIDNIVGLL	11.69	4	14	11.81	11.89	0.512	3.659	0.9505	High	11.81	11.89	0.496	3.542	0.9417	High	11.81	11.89	0.508	3.627	0.9402	High	11.81	11.89	0.97	6.931	0.9576	High	11.81	11.89	0.973	6.952	0.9405	High	11.81	11.89	1.027	7.338	0.9494	High	11.81	11.89	1.543	11.019	0.9563	High	11.81
MtCorBΔC	234	256	SRIPVYHERIDNIVGLLNVKDVF	12.52	4	20	12.67	12.74	0.71	3.551	0.8442	Medium	12.67	12.74	0.428	2.139	0.7541	Medium	12.67	12.74	0.48	2.402	0.8054	Medium	12.67	12.74	1.632	8.162	0.8493	Medium	12.67	12.74	1.389	6.945	0.8204	Medium	12.67	12.74	1.403	7.013	0.8493	Medium	12.67	12.74	2.628	13.142	0.8381	Medium	12.52
MtCorBΔC	242	249	RIDNIVGL	10.71	2	6	10.74	10.82	0.026	0.427	0.8135	Medium	10.74	10.82	0	0.006	0.6375	Medium	10.75	10.82	0.018	0.293	0.7294	Medium	10.75	10.82	0.03	0.5	0.8379	Medium	10.74	10.82	0.001	0.013	0.7763	Medium	10.74	10.82	0.001	0.014	0.6989	Medium	10.75	10.82	0.394	6.565	0.8235	Medium	10.69
MtCorBΔC	242	250	RIDNIVGLL	12.72	2	7	12.83	12.89	0.073	1.046	0.9006	High	12.83	12.89	0.02	0.281	0.8356	Medium	12.83	12.89	0.082	1.168	0.9087	High	12.83	12.89	0.045	0.642	0.923	High	12.83	12.89	0.095	1.359	0.9282	Medium	12.83	12.89	0.056	0.806	0.9108	Medium	12.83	12.89	0.386	5.509	0.9035	Medium	12.82
MtCorBΔC	246	256	IVGLLNVKDVF	13.29	2	9	13.31	13.38	0.5	5.552	0.7004	Medium	13.31	13.38	0.353	3.924	0.5389	Medium	13.31	13.38	0.463	5.149	0.6402	Medium	13.31	13.38	0.908	10.09	0.75	Medium	13.25	13.34	0.783	8.703	0.7351	Medium	13.31	13.38	0.817	9.081	0.6825	Medium	13.31	13.38	1.491	16.569	0.7346	Medium	13.31
MtCorBΔC	251	259	NVKDVFSAV	10.65	2	7	10.69	10.8	0.569	8.13	0.9019	High	10.67	10.77	0.591	8.437	0.8136	Medium	10.59	11.06	0.516	7.377	0.8258	Medium	10.59	11.06	1.89	26.995	0.885	Medium	10.59	11.05	1.808	25.825	0.8157	Medium	10.59	11.05	1.858	26.541	0.7794	Medium	10.67	10.76	3.575	51.066	0.8527	High	10.59
MtCorBΔC	257	267	SAVFRQQTSAT	6.3	2	9	6.28	6.5	3.915	43.501	0.7773	Medium	6.31	6.4	3.808	42.31	0.7695	Medium	6.28	6.5	3.802	42.247	0.7079	Medium	6.28	6.5	4.871	54.121	0.846	Medium	6.29	6.39	4.888	54.316	0.7521	Medium	6.38	6.45	4.907	54.524	0.796	Medium	6.28	6.5	7.108	78.981	0.7484	Medium	6.28
MtCorBΔC	259	267	VFRQQTSAT	5.15	2	7	5.22	5.29	3.617	51.665	0.7527	Medium	5.11	5.2	3.658	52.261	0.7387	Medium	5.12	5.21	3.605	51.506	0.7843	Medium	5.21	5.28	4.223	60.326	0.7808	Medium	5.22	5.29	4.186	59.803	0.7543	Medium	5.1	5.18	4.145	59.209	0.7874	Medium	5.22	5.29	5.004	71.481	0.7754	Medium	5.22
MtCorBΔC	260	267	FRQQTSAT	4.6	2	6	4.62	4.72	3.363	56.053	0.8997	Medium	4.61	4.7	3.329	55.491	0.8064	Medium	4.42	4.51	3.325	55.416	0.8985	Medium	4.47	4.54	3.925	65.414	0.9252	High	4.39	4.47	3.89	64.832	0.881	Medium	4.37	4.45	3.939	65.646	0.8601	Medium	4.46	4.54	4.634	77.232	0.9301	High	4.32
MtCorBΔC	261	267	RQQTSAT	3.37	2	5	3.5	3.59	2.827	56.532	0.7622	Medium	3.4	3.5	2.833	56.655	0.7758	Medium	3.35	3.45	2.879	57.581	0.7495	Medium	3.45	3.52	3.06	61.209	0.8981	Medium	3.35	3.45	3.105	62.106	0.8059	Medium	3.35	3.42	3.047	60.939	0.8375	Medium	3.45	3.52	3.791	75.819	0.8816	Medium	3.45
MtCorBΔC	268	287	IRDLMYEPYFIPESKKIDEL	11.74	4	16	11.82	11.9	0.487	3.042	0.9187	High	11.82	11.89	0.44	2.751	0.8923	High	11.82	11.9	0.519	3.247	0.9038	High	11.82	11.9	1.31	8.19	0.9279	High	11.82	11.89	1.296	8.101	0.9044	High	11.82	11.89	1.371	8.569	0.905	High	11.82	11.9	3.469	21.679	0.9222	High	11.82
MtCorBΔC	268	288	IRDLMYEPYFIPESKKIDELL	12.89	4	17	12.84	12.91	0.51	2.998	0.829	Medium	12.84	12.91	0.581	3.419	0.6925	Medium	12.84	12.91	1.017	5.981	0.6347	Medium	12.84	12.91	1.441	8.478	0.8449	Medium	12.84	12.91	1.469	8.639	0.745	Medium	12.84	12.91	1.757	10.333	0.7315	Medium	12.84	12.91	3.944	23.2	0.7675	Medium	12.84
MtCorBΔC	271	287	LMYEPYFIPESKKIDEL	12.05	3	13	12.15	12.22	0.493	3.795	0.7657	Medium	12.15	12.22	0.53	4.081	0.6354	Medium	12.15	12.22	0.559	4.299	0.748	Medium	12.15	12.22	1.482	11.4	0.8302	Medium	12.15	12.22	1.529	11.765	0.6922	Medium	12.15	12.22	1.361	10.467	0.7214	Medium	12.15	12.22	3.464	26.643	0.8058	Medium	12.14
MtCorBΔC	273	287	YEPYFIPESKKIDEL	11.07	3	11	11.23	11.31	0.23	2.093	0.8932	Medium	11.23	11.31	0.186	1.691	0.8469	Medium	11.23	11.31	0.167	1.514	0.8237	Medium	11.23	11.31	0.764	6.946	0.9208	Medium	11.23	11.31	0.798	7.25	0.8927	Medium	11.23	11.31	0.765	6.951	0.9062	Medium	11.23	11.31	2.795	25.406	0.9319	High	11.23
MtCorBΔC	273	288	YEPYFIPESKKIDELL	12.57	2	12	12.4	12.48	0.224	1.864	0.7313	Medium	12.4	12.48	0.26	2.164	0.6389	Medium	12.4	12.48	0.145	1.206	0.6561	Medium	12.4	12.48	0.749	6.241	0.7622	Medium	12.4	12.48	0.778	6.483	0.6745	Medium	12.4	12.48	1.028	8.567	0.6608	Medium	12.4	12.48	3.365	28.043	0.745	Medium	12.4
MtCorBΔC	288	298	LKELQVKKQHM	5.36	3	9	5.36	5.5	1.009	11.212	0.8696	Medium	5.36	5.5	0.873	9.699	0.8099	Medium	5.36	5.5	1.041	11.567	0.8296	Medium	5.36	5.5	2.462	27.359	0.9031	Medium	5.36	5.5	2.42	26.886	0.8537	Medium	5.36	5.5	2.437	27.076	0.8334	Medium	5.3	5.39	5.139	57.101	0.8129	Medium	5.25
MtCorBΔC	288	300	LKELQVKKQHMAV	6.3	2	11	6.25	6.66	0.682	6.199	0.8775	Medium	6.25	6.66	0.624	5.677	0.8003	Medium	6.25	6.66	0.688	6.259	0.8549	Medium	6.25	6.66	2.054	18.668	0.8677	Medium	6.25	6.65	2.038	18.525	0.8285	Medium	6.25	6.66	2.08	18.913	0.8561	Medium	6.25	6.66	4.461	40.555	0.8666	Medium	6.25
MtCorBΔC	288	302	LKELQVKKQHMAVVL	8	4	13	7.96	8.14	0.694	5.34	0.9389	High	7.96	8.14	0.671	5.161	0.9129	Medium	7.96	8.14	0.742	5.71	0.9123	Medium	7.96	8.14	1.76	13.539	0.9402	High	7.96	8.14	1.849	14.224	0.9007	Medium	7.96	8.14	1.937	14.903	0.9153	Medium	7.96	8.14	3.943	30.331	0.9259	High	7.96
MtCorBΔC	291	300	LQVKKQHMAV	5.58	2	8	5.68	5.75	0.794	9.929	0.7735	Medium	5.61	5.68	0.827	10.34	0.6171	Medium	5.67	5.73	0.789	9.866	0.6447	Medium	5.68	5.75	1.846	23.077	0.8123	Medium	5.68	5.75	1.838	22.976	0.7247	Medium	5.68	5.75	1.792	22.398	0.7194	Medium	5.68	5.75	2.859	35.735	0.7768	Medium	5.6
MtCorBΔC	301	308	VLDEYGSF	11.38	1	6	11.47	11.53	0.562	9.362	0.8207	Medium	11.47	11.53	0.547	9.111	0.7434	Medium	11.47	11.53	0.627	10.443	0.7852	Medium	11.47	11.54	0.926	15.437	0.8517	Medium	11.47	11.53	0.973	16.211	0.7955	Medium	11.47	11.53	0.982	16.372	0.8122	Medium	11.47	11.53	1.876	31.266	0.8276	Medium	11.46
MtCorBΔC	303	308	DEYGSF	10.19	1	4	10.12	10.19	0.496	12.411	0.9076	Medium	10.11	10.19	0.414	10.348	0.9208	Medium	10.12	10.19	0.428	10.688	0.903	Medium	10.12	10.19	0.779	19.468	0.912	Medium	10.11	10.19	0.743	18.582	0.8687	Medium	10.11	10.19	0.686	17.154	0.9057	Medium	10.21	10.29	1.501	37.523	0.9053	Medium	10.02
MtCorBΔC	309	317	AGIVTVEDM	10.87	2	7	10.94	11.11	0.359	5.126	0.9215	Medium	10.94	11.11	0.355	5.071	0.8835	Medium	10.94	11.11	0.337	4.813	0.8891	Medium	10.94	11.12	1.475	21.065	0.9086	Medium	10.94	11.11	1.559	22.277	0.8571	Medium	10.94	11.11	1.572	22.464	0.8425	Medium	10.94	11.12	3.518	50.256	0.8967	Medium	10.94
MtCorBΔC	309	318	AGIVTVEDML	13.45	2	8	13.42	13.73	0.51	6.375	0.8746	Medium	13.42	13.73	0.458	5.729	0.833	Medium	13.42	13.73	0.572	7.147	0.8257	Medium	13.42	13.73	1.909	23.867	0.8967	Medium	13.42	13.73	1.965	24.563	0.8515	Medium	13.42	13.73	2.04	25.496	0.7903	Medium	13.42	13.73	4.621	57.762	0.8546	Medium	13.42
MtCorBΔC	318	328	LEELVGEILDE	13.39	2	9	13.5	13.57	0.053	0.585	0.5289	Medium	13.5	13.57	0.086	0.956	0.6671	Medium	13.56	13.62	0.172	1.915	0.6631	Medium	13.5	13.57	0.573	6.365	0.5855	Medium	13.55	13.61	0.672	7.467	0.6763	Medium	13.55	13.61	0.764	8.494	0.6804	Medium	13.52	13.58	3.01	33.442	0.6786	Medium	13.5
MtCorBΔC	345	355	LVDARTWVEHL	12.12	3	9
MtCorBΔC	359	368	LDLNLPLMDT	13.69	1	7
MtCorBΔC	360	368	DLNLPLMDT	13.02	1	6
MtCorBΔC	364	368	PLMDT	8.23	1	3
MtCorBΔC	376	396	VIERLGHIPRRGEVVKIEESN	7.39	5	18
MtCorBΔC	376	399	VIERLGHIPRRGEVVKIEESNVTL	8.81	5	21
MtCorBΔC	377	397	IERLGHIPRRGEVVKIEESNV	7.64	5	18
MtCorBΔC	400	414	VVMQMRGRRIVKVKL	7.34	4	13
MtCorBΔC	415	434	IIGPPVPPTESRLEHHHHHH	5.98	5	14
MtCorBΔC	425	434	SRLEHHHHHH	3.07	3	8
MtCorBΔC+ATP	32	64	ISITRAKVHALQSQGRKGAKALDTLKRSTDAIQ	7.81	5	31	7.85	7.94	6.427	20.731	0.8788	Medium	7.85	7.94	6.088	19.638	0.8391	Medium	7.85	7.94	6.338	20.445	0.902	Medium	7.85	7.94	10.92	35.227	0.8342	Medium	7.85	7.94	10.92	35.227	0.8088	Medium	7.79	7.87	11.193	36.107	0.7697	Medium	7.85	7.94	16.213	52.301	0.8341	Medium	7.85
MtCorBΔC+ATP	32	68	ISITRAKVHALQSQGRKGAKALDTLKRSTDAIQITTL	9.25	5	35	9.2	9.29	5.037	14.391	0.8449	Medium	9.13	9.22	4.69	13.4	0.7981	Medium	9.2	9.29	4.876	13.93	0.8859	Medium	9.2	9.29	9.099	25.997	0.74	Medium	9.2	9.29	9.319	26.626	0.7495	Medium	9.2	9.29	9.167	26.191	0.7396	Medium	9.2	9.29	15.36	43.886	0.7404	Medium	9.2
MtCorBΔC+ATP	56	64	LKRSTDAIQ	4.63	2	7	4.64	4.72	1.442	20.596	0.8255	Medium	4.68	4.77	1.354	19.347	0.7182	Medium	4.64	4.71	1.372	19.594	0.7507	Medium	4.64	4.71	2.672	38.175	0.7085	Medium	4.71	4.77	2.709	38.695	0.7461	Medium	4.57	4.64	2.622	37.456	0.4758	Medium	4.6	4.69	3.847	54.963	0.6478	Medium	4.66
MtCorBΔC+ATP	69	75	IGSTIAN	5.94	1	5	5.99	6.07	0.063	1.262	0.7972	Medium	5.92	6.01	0.013	0.262	0.7393	Medium	5.99	6.06	0.024	0.482	0.8541	Medium	5.99	6.07	0.149	2.987	0.7804	Medium	5.99	6.07	0.096	1.91	0.7678	Medium	5.99	6.07	0.135	2.691	0.7638	Medium	5.99	6.07	0.11	2.201	0.7483	Medium	5.99
MtCorBΔC+ATP	69	81	IGSTIANVAVASL	12	2	11	11.94	12.02	0.084	0.76	0.9143	Medium	11.94	12.02	0.082	0.75	0.8873	Medium	11.95	12.02	0.087	0.788	0.9344	Medium	11.95	12.02	0.063	0.569	0.8851	Medium	11.95	12.02	0.087	0.787	0.891	Medium	11.94	12.02	0.042	0.38	0.8802	Medium	11.95	12.02	0.123	1.12	0.8561	Medium	11.94
MtCorBΔC+ATP	117	124	YASRYTEE	6.14	2	6	6.09	6.2	0.979	16.323	0.8673	Medium	6.09	6.2	1.017	16.957	0.8107	Medium	6.09	6.2	0.976	16.271	0.8642	Medium	6.2	6.29	2.451	40.844	0.7522	Medium	6.18	6.27	2.456	40.929	0.7756	Medium	6.09	6.2	2.39	39.84	0.762	Medium	6.19	6.29	3.588	59.797	0.6382	Medium	6.06
MtCorBΔC+ATP	125	134	LALRVSRPIL	9.72	3	7	9.87	9.95	0.094	1.339	0.8914	Medium	9.87	9.95	0.086	1.226	0.8755	Medium	9.87	9.94	0.004	0.053	0.9095	High	9.87	9.95	0.407	5.814	0.8662	Medium	9.87	9.95	0.384	5.492	0.8456	Medium	9.87	9.95	0.296	4.231	0.8781	Medium	9.87	9.95	1.418	20.257	0.886	Medium	9.87
MtCorBΔC+ATP	125	135	LALRVSRPILF	11.33	3	8	11.42	11.5	0.12	1.504	0.9454	High	11.42	11.5	0.082	1.028	0.9344	High	11.43	11.5	0.084	1.045	0.9491	High	11.42	11.5	0.386	4.829	0.9437	High	11.43	11.5	0.355	4.436	0.9327	High	11.42	11.5	0.31	3.872	0.9291	High	11.42	11.5	1.599	19.99	0.933	High	11.42
MtCorBΔC+ATP	135	144	FFSKLLYPVL	13.72	2	7	13.6	14	0.156	2.226	0.8061	Medium	13.6	14	0.173	2.466	0.7161	Medium	13.6	14	0.128	1.833	0.8248	Medium	13.6	14	0.283	4.044	0.805	Medium	13.6	14	0.307	4.382	0.7768	Medium	13.6	14	0.282	4.031	0.7195	Medium	13.6	14	1.333	19.042	0.7629	Medium	13.6
MtCorBΔC+ATP	136	144	FSKLLYPVL	12.46	1	6	12.61	12.68	0.005	0.085	0.6938	Medium	12.61	12.68	0.002	0.038	0.6108	Medium	12.61	12.68	0.01	0.16	0.7805	Medium	12.63	12.71	0.21	3.505	0.7183	Medium	12.57	12.65	0.238	3.975	0.6967	Medium	12.54	12.63	0.163	2.712	0.6971	Medium	12.61	12.68	1.208	20.134	0.7212	Medium	12.63
MtCorBΔC+ATP	145	154	WVTDRIEQQF	11.14	2	8	11.2	11.26	1.642	20.523	0.7477	Medium	11.21	11.29	1.663	20.79	0.6314	Medium	11.13	11.2	1.649	20.607	0.677	Medium	11.25	11.33	3.38	42.254	0.7619	Medium	11.27	11.35	3.39	42.375	0.6804	Medium	11.25	11.33	3.281	41.007	0.7181	Medium	11.26	11.33	5.588	69.855	0.7344	Medium	11.26
MtCorBΔC+ATP	155	169	AFRPGVTEPVVTEEE	8.82	2	11	8.8	8.89	7.678	69.796	0.8539	Medium	8.89	8.96	7.776	70.694	0.725	Medium	8.89	8.96	7.678	69.799	0.8362	Medium	8.89	8.96	8.025	72.95	0.7757	Medium	8.89	8.97	8.124	73.853	0.6806	Medium	8.89	8.96	7.97	72.454	0.7348	Medium	8.82	8.91	8.17	74.272	0.8269	Medium	8.83
MtCorBΔC+ATP	173	191	WIDVGEEEGTIEEEERDML	13.54	2	17	13.44	13.71	11.676	68.683	0.6236	Medium	13.49	13.58	11.653	68.55	0.5042	Medium	13.44	13.71	11.589	68.173	0.6343	Medium	13.44	13.71	12.226	71.916	0.6001	Medium	13.44	13.71	12.077	71.042	0.5544	Medium	13.44	13.7	12.203	71.78	0.551	Medium	13.44	13.71	12.166	71.565	0.613	Medium	13.51
MtCorBΔC+ATP	176	188	VGEEEGTIEEEER	11.42	1	11	11.5	11.58	5.94	53.998	0.4482	Medium	11.53	11.63	5.845	53.135	0.3078	Medium	11.49	11.55	5.853	53.213	0.5631	Medium	11.49	11.58	6.106	55.508	0.4732	Medium	11.48	11.58	6.069	55.17	0.4462	Medium	11.41	11.47	6.121	55.646	0.4988	Medium	11.48	11.57	6.577	59.792	0.4861	Medium	11.45
MtCorBΔC+ATP	186	191	EERDML	8.38	2	4	8.45	8.54	2.231	55.783	0.8855	Medium	8.45	8.54	2.177	54.426	0.8222	Medium	8.37	8.44	2.266	56.639	0.9315	Medium	8.37	8.44	2.31	57.757	0.936	Medium	8.37	8.45	2.316	57.899	0.9117	Medium	8.32	8.39	2.294	57.347	0.9091	Medium	8.24	8.33	2.413	60.333	0.8992	Medium	8.37
MtCorBΔC+ATP	196	204	RFGDTTARE	5.41	2	7	5.53	5.6	1.043	14.893	0.8491	Medium	5.53	5.6	1.112	15.892	0.7722	Medium	5.53	5.59	1.101	15.723	0.8798	Medium	5.53	5.6	1.434	20.48	0.8774	Medium	5.53	5.6	1.358	19.404	0.8355	Medium	5.53	5.6	1.305	18.636	0.8307	Medium	5.53	5.6	1.845	26.353	0.8716	High	5.67
MtCorBΔC+ATP	196	214	RFGDTTAREVMTPRVDVVM	9.98	4	16	10.09	10.15	0.705	4.407	0.7644	Medium	10.09	10.15	0.634	3.96	0.6284	Medium	10.09	10.15	0.635	3.968	0.7916	Medium	10.09	10.15	1.324	8.276	0.75	Medium	10.09	10.15	1.284	8.023	0.7161	Medium	10.09	10.15	1.328	8.299	0.7117	Medium	10.09	10.15	2.008	12.552	0.803	Medium	10.09
MtCorBΔC+ATP	203	214	REVMTPRVDVVM	9.46	3	9	9.3	9.53	0.219	2.438	0.6781	Medium	9.3	9.53	0.145	1.609	0.5015	Medium	9.3	9.53	0.342	3.795	0.6256	Medium	9.3	9.53	0.653	7.26	0.6057	Medium	9.3	9.53	0.735	8.169	0.5346	Medium	9.3	9.53	0.7	7.775	0.5323	Medium	9.3	9.53	1.04	11.551	0.5658	Medium	9.3
MtCorBΔC+ATP	205	214	VMTPRVDVVM	10.02	2	7	10.19	10.26	0.205	2.934	0.9185	High	10.19	10.26	0.226	3.223	0.8956	Medium	10.19	10.25	0.192	2.746	0.9369	High	10.19	10.26	0.788	11.257	0.938	High	10.19	10.26	0.83	11.859	0.912	Medium	10.19	10.26	0.746	10.655	0.9075	High	10.19	10.26	1.064	15.201	0.9051	High	10.19
MtCorBΔC+ATP	208	214	PRVDVVM	8.85	2	5	8.84	8.91	0.212	4.23	0.922	Medium	8.84	8.91	0.214	4.283	0.854	Medium	8.84	8.91	0.18	3.608	0.9014	High	8.77	8.85	0.822	16.433	0.8785	Medium	8.84	8.92	0.803	16.07	0.8973	Medium	8.84	8.91	0.701	14.021	0.8781	Medium	8.84	8.91	0.976	19.519	0.9048	Medium	8.84
MtCorBΔC+ATP	215	224	IEDTATLESA	8.29	1	8	8.28	8.36	1.21	15.128	0.663	Medium	8.23	8.31	1.167	14.592	0.6002	Medium	8.29	8.36	1.231	15.393	0.651	Medium	8.28	8.36	2.428	30.352	0.6259	Medium	8.29	8.36	2.304	28.805	0.6374	Medium	8.28	8.36	2.221	27.758	0.5794	Medium	8.28	8.36	3.549	44.365	0.6797	Medium	8.28
MtCorBΔC+ATP	215	225	IEDTATLESAL	11.18	1	9	11.17	11.25	1.314	14.598	0.7755	Medium	11.25	11.32	1.191	13.231	0.6288	Medium	11.13	11.19	1.198	13.311	0.7656	Medium	11.25	11.32	2.324	25.823	0.7415	Medium	11.2	11.27	2.262	25.136	0.7509	Medium	11.18	11.25	2.274	25.266	0.7239	Medium	11.25	11.32	3.408	37.866	0.7894	Medium	11.25
MtCorBΔC+ATP	225	233	LAIFNETGF	13.43	1	7	13.58	13.65	0.218	3.121	0.6501	Medium	13.58	13.65	0.251	3.579	0.5026	Medium	13.58	13.65	0.107	1.523	0.7189	Medium	13.58	13.65	0.325	4.643	0.6106	Medium	13.58	13.65	0.331	4.727	0.5142	Medium	13.55	13.62	0.399	5.7	0.6159	Medium	13.44	13.53	1.328	18.978	0.6884	Medium	13.45
MtCorBΔC+ATP	226	233	AIFNETGF	12.31	1	6	12.38	12.45	0.105	1.758	0.8382	Medium	12.38	12.45	0.088	1.459	0.7837	Medium	12.38	12.45	0.097	1.612	0.8629	Medium	12.38	12.45	0.319	5.318	0.8333	Medium	12.38	12.45	0.304	5.073	0.8119	Medium	12.38	12.45	0.281	4.691	0.8192	Medium	12.38	12.45	1.272	21.198	0.8175	Medium	12.38
MtCorBΔC+ATP	229	233	NETGF	8.18	1	3	8.38	8.44	0.102	3.412	0.8297	Medium	8.24	8.33	0.088	2.918	0.8076	Medium	8.29	8.37	0.094	3.121	0.8821	Medium	8.33	8.4	0.334	11.129	0.8749	Medium	8.34	8.4	0.313	10.445	0.8425	Medium	8.33	8.4	0.305	10.155	0.8219	Medium	8.26	8.35	1.011	33.713	0.876	Medium	8.24
MtCorBΔC+ATP	229	250	NETGFSRIPVYHERIDNIVGLL	12.26	4	19	12.33	12.41	0.562	2.957	0.931	High	12.33	12.41	0.59	3.103	0.8896	Medium	12.33	12.41	0.569	2.994	0.9296	High	12.33	12.41	1.112	5.853	0.9288	High	12.33	12.41	1.035	5.446	0.91	High	12.33	12.4	1.086	5.718	0.9194	High	12.33	12.41	2.038	10.726	0.9196	High	12.33
MtCorBΔC+ATP	233	250	FSRIPVYHERIDNIVGLL	11.97	4	15	12.07	12.15	0.503	3.352	0.8776	Medium	12.07	12.15	0.442	2.945	0.8203	Medium	12.07	12.15	0.463	3.084	0.8949	High	12.07	12.15	0.927	6.183	0.8615	Medium	12.07	12.15	0.889	5.929	0.8279	Medium	12.07	12.14	0.85	5.665	0.8145	Medium	12.07	12.15	1.474	9.829	0.8529	Medium	12.07
MtCorBΔC+ATP	234	250	SRIPVYHERIDNIVGLL	11.69	4	14	11.81	11.89	0.519	3.71	0.9327	High	11.81	11.89	0.51	3.646	0.9283	High	11.81	11.89	0.48	3.429	0.9464	High	11.81	11.89	0.952	6.797	0.9489	High	11.81	11.89	0.931	6.65	0.9338	High	11.81	11.88	0.941	6.723	0.9496	High	11.81	11.89	1.443	10.307	0.9491	High	11.81
MtCorBΔC+ATP	234	256	SRIPVYHERIDNIVGLLNVKDVF	12.52	4	20	12.67	12.74	0.42	2.102	0.8646	Medium	12.67	12.74	0.43	2.151	0.7332	Medium	12.67	12.74	0.339	1.693	0.817	Medium	12.66	12.74	0.977	4.886	0.8537	Medium	12.67	12.74	0.791	3.953	0.8436	Medium	12.66	12.74	0.746	3.73	0.8208	Medium	12.67	12.74	2.075	10.373	0.8388	Medium	12.67
MtCorBΔC+ATP	242	249	RIDNIVGL	10.71	2	6	10.74	10.82	0.001	0.01	0.7983	Medium	10.74	10.82	0.005	0.091	0.564	Medium	10.74	10.82	0.014	0.237	0.7511	Medium	10.74	10.82	0.135	2.258	0.8316	High	10.75	10.82	0.048	0.798	0.7309	Medium	10.74	10.82	0.001	0.008	0.6771	Medium	10.74	10.82	0.373	6.216	0.8454	Medium	10.68
MtCorBΔC+ATP	242	250	RIDNIVGLL	12.72	2	7	12.83	12.89	0.053	0.758	0.8979	Medium	12.83	12.89	0.078	1.119	0.8452	Medium	12.83	12.89	0.017	0.241	0.9185	High	12.82	12.89	0.08	1.143	0.9199	High	12.83	12.89	0.113	1.617	0.8962	Medium	12.82	12.89	0.116	1.654	0.9003	Medium	12.83	12.89	0.309	4.42	0.8817	Medium	12.82
MtCorBΔC+ATP	246	256	IVGLLNVKDVF	13.29	2	9	13.31	13.38	0.182	2.024	0.7162	Medium	13.31	13.38	0.218	2.426	0.5138	Medium	13.31	13.38	0.218	2.421	0.7519	Medium	13.31	13.38	0.286	3.177	0.7573	Medium	13.31	13.38	0.195	2.169	0.6038	Medium	13.31	13.38	0.299	3.317	0.623	Medium	13.31	13.38	1.063	11.808	0.6838	Medium	13.31
MtCorBΔC+ATP	251	259	NVKDVFSAV	10.65	2	7	10.59	11.05	0.108	1.538	0.8621	Medium	10.59	11.05	0.14	2.002	0.769	Medium	10.59	11.05	0.1	1.424	0.8771	Medium	10.59	11.05	0.3	4.288	0.8243	Medium	10.59	11.06	0.303	4.327	0.8179	Medium	10.59	11.05	0.289	4.134	0.8211	Medium	10.59	11.06	1.683	24.044	0.8435	Medium	10.59
MtCorBΔC+ATP	257	267	SAVFRQQTSAT	6.3	2	9	6.28	6.5	3.453	38.369	0.8172	Medium	6.32	6.4	3.417	37.97	0.8075	Medium	6.27	6.5	3.547	39.41	0.7271	Medium	6.28	6.5	4.113	45.695	0.7485	Medium	6.28	6.5	4.072	45.242	0.72	Medium	6.38	6.45	3.974	44.161	0.763	Medium	6.28	6.5	5.865	65.162	0.8101	Medium	6.28
MtCorBΔC+ATP	259	267	VFRQQTSAT	5.15	2	7	5.22	5.29	3.397	48.53	0.7555	Medium	5.08	5.17	3.392	48.459	0.742	Medium	5.11	5.2	3.371	48.162	0.8343	Medium	5.13	5.23	4.057	57.958	0.8328	Medium	5.07	5.14	3.983	56.895	0.8084	Medium	5.03	5.11	4.04	57.721	0.7865	Medium	5.22	5.29	4.856	69.369	0.7567	Medium	5.22
MtCorBΔC+ATP	260	267	FRQQTSAT	4.6	2	6	4.59	4.68	3.342	55.708	0.9105	Medium	4.55	4.64	3.334	55.569	0.8403	Medium	4.4	4.49	3.291	54.852	0.9408	Medium	4.46	4.54	3.639	60.648	0.9452	High	4.46	4.54	3.729	62.146	0.8786	Medium	4.46	4.54	3.55	59.159	0.9123	Medium	4.46	4.54	4.513	75.223	0.9139	High	4.46
MtCorBΔC+ATP	261	267	RQQTSAT	3.37	2	5	3.45	3.52	2.698	53.953	0.8619	Medium	3.45	3.52	2.636	52.727	0.772	Medium	3.46	3.52	2.644	52.884	0.8636	Medium	3.45	3.52	2.98	59.591	0.8478	Medium	3.35	3.45	2.902	58.031	0.8303	Medium	3.33	3.4	2.92	58.397	0.7906	Medium	3.45	3.52	3.775	75.506	0.8553	Medium	3.45
MtCorBΔC+ATP	268	287	IRDLMYEPYFIPESKKIDEL	11.74	4	16	11.82	11.89	0.464	2.897	0.9297	High	11.82	11.89	0.495	3.091	0.8835	High	11.82	11.9	0.425	2.654	0.9137	High	11.82	11.9	1.188	7.422	0.9273	High	11.82	11.9	1.196	7.474	0.9047	High	11.82	11.89	1.266	7.913	0.9025	High	11.82	11.89	2.686	16.788	0.9244	High	11.82
MtCorBΔC+ATP	268	288	IRDLMYEPYFIPESKKIDELL	12.89	4	17	12.84	12.91	0.532	3.132	0.8338	Medium	12.84	12.91	0.57	3.354	0.7015	Medium	12.84	12.91	0.589	3.467	0.7833	Medium	12.84	12.91	1.381	8.122	0.8254	Medium	12.84	12.91	1.296	7.624	0.7199	Medium	12.84	12.91	1.428	8.401	0.7446	Medium	12.84	12.91	3.05	17.939	0.7524	Medium	12.84
MtCorBΔC+ATP	271	287	LMYEPYFIPESKKIDEL	12.05	3	13	12.15	12.22	0.571	4.39	0.7903	Medium	12.15	12.22	0.741	5.697	0.6524	Medium	12.15	12.22	0.49	3.772	0.827	Medium	12.15	12.22	1.361	10.466	0.7902	Medium	12.15	12.22	1.227	9.441	0.6756	Medium	12.14	12.22	1.307	10.051	0.6914	Medium	12.15	12.22	2.792	21.478	0.7927	Medium	12.14
MtCorBΔC+ATP	273	287	YEPYFIPESKKIDEL	11.07	3	11	11.23	11.31	0.16	1.456	0.9183	Medium	11.23	11.31	0.11	1.004	0.8474	Medium	11.23	11.3	0.168	1.526	0.9227	Medium	11.23	11.3	0.649	5.896	0.9134	Medium	11.23	11.31	0.682	6.201	0.8867	Medium	11.23	11.31	0.627	5.697	0.89	Medium	11.23	11.31	2.083	18.94	0.9234	High	11.23
MtCorBΔC+ATP	273	288	YEPYFIPESKKIDELL	12.57	2	12	12.4	12.48	0.24	1.998	0.7477	Medium	12.4	12.48	0.246	2.048	0.6136	Medium	12.4	12.48	0.228	1.903	0.7893	Medium	12.4	12.48	0.657	5.474	0.7644	Medium	12.4	12.48	0.804	6.701	0.6865	Medium	12.4	12.48	0.743	6.189	0.6692	Medium	12.4	12.48	2.66	22.167	0.7376	Medium	12.4
MtCorBΔC+ATP	288	298	LKELQVKKQHM	5.36	3	9	5.36	5.5	0.479	5.323	0.8889	Medium	5.36	5.5	0.506	5.618	0.8179	Medium	5.36	5.49	0.43	4.777	0.8812	Medium	5.36	5.5	1.505	16.725	0.8936	Medium	5.36	5.5	1.611	17.906	0.8754	Medium	5.37	5.44	1.355	15.056	0.8448	Medium	5.36	5.5	3.359	37.318	0.8658	Medium	5.36
MtCorBΔC+ATP	288	300	LKELQVKKQHMAV	6.3	2	11	6.25	6.66	0.282	2.564	0.8751	Medium	6.25	6.66	0.208	1.895	0.8119	Medium	6.25	6.66	0.222	2.02	0.9103	High	6.25	6.66	1.158	10.525	0.8941	High	6.25	6.66	1.115	10.135	0.8676	Medium	6.25	6.65	1.095	9.956	0.8408	Medium	6.25	6.66	2.983	27.118	0.8833	Medium	6.25
MtCorBΔC+ATP	288	302	LKELQVKKQHMAVVL	8	4	13	7.96	8.14	0.256	1.971	0.9381	High	7.96	8.14	0.279	2.148	0.9118	Medium	7.96	8.14	0.245	1.883	0.9319	High	7.96	8.14	0.995	7.656	0.931	High	7.96	8.14	1.065	8.193	0.9103	Medium	7.96	8.14	0.969	7.451	0.9118	Medium	7.96	8.14	2.509	19.303	0.9228	Medium	7.96
MtCorBΔC+ATP	291	300	LQVKKQHMAV	5.58	2	8	5.68	5.75	0.343	4.294	0.7309	Medium	5.71	5.78	0.411	5.138	0.6084	Medium	5.68	5.75	0.353	4.417	0.7633	Medium	5.68	5.75	1.152	14.402	0.7642	Medium	5.61	5.71	1.17	14.619	0.6871	Medium	5.68	5.75	1.138	14.221	0.7241	Medium	5.68	5.75	2.552	31.898	0.792	Medium	5.64
MtCorBΔC+ATP	301	308	VLDEYGSF	11.38	1	6	11.47	11.53	0.552	9.2	0.825	Medium	11.47	11.53	0.558	9.294	0.7413	Medium	11.47	11.54	0.488	8.134	0.848	Medium	11.46	11.53	0.931	15.514	0.8299	Medium	11.47	11.53	0.923	15.383	0.7931	Medium	11.46	11.53	0.965	16.078	0.7759	Medium	11.47	11.53	1.922	32.026	0.812	Medium	11.47
MtCorBΔC+ATP	303	308	DEYGSF	10.19	1	4	10.11	10.19	0.39	9.738	0.9126	Medium	10.11	10.19	0.363	9.067	0.9011	Medium	10.11	10.19	0.372	9.302	0.9233	Medium	10.11	10.19	0.773	19.319	0.9259	Medium	10.12	10.19	0.724	18.104	0.9036	Medium	10.11	10.19	0.703	17.566	0.9	Medium	10.12	10.19	1.545	38.633	0.9059	Medium	10.11
MtCorBΔC+ATP	309	317	AGIVTVEDM	10.87	2	7	10.94	11.11	0.051	0.735	0.922	Medium	10.94	11.11	0.051	0.731	0.8763	Medium	10.93	11.11	0.062	0.882	0.9327	Medium	10.94	11.11	0.13	1.855	0.9181	Medium	10.94	11.11	0.144	2.051	0.9041	Medium	10.94	11.11	0.128	1.825	0.9133	Medium	10.94	11.11	0.833	11.902	0.9262	Medium	10.94
MtCorBΔC+ATP	309	318	AGIVTVEDML	13.45	2	8	13.42	13.73	0.073	0.918	0.8774	Medium	13.42	13.73	0.074	0.923	0.8134	Medium	13.42	13.73	0.079	0.991	0.8856	Medium	13.42	13.73	0.159	1.993	0.8849	Medium	13.42	13.73	0.211	2.637	0.8441	Medium	13.42	13.73	0.206	2.57	0.854	Medium	13.42	13.73	0.907	11.341	0.8806	Medium	13.42
MtCorBΔC+ATP	318	328	LEELVGEILDE	13.39	2	9	13.5	13.56	0.209	2.326	0.6536	Medium	13.5	13.56	0.289	3.209	0.6177	Medium	13.5	13.57	0.28	3.115	0.606	Medium	13.53	13.61	0.678	7.531	0.764	Medium	13.5	13.57	0.564	6.265	0.6279	Medium	13.5	13.56	0.567	6.294	0.601	Medium	13.5	13.56	3.225	35.835	0.662	Medium	13.51
MtCorBΔC+ATP	345	355	LVDARTWVEHL	12.12	3	9
MtCorBΔC+ATP	359	368	LDLNLPLMDT	13.69	1	7
MtCorBΔC+ATP	360	368	DLNLPLMDT	13.02	1	6
MtCorBΔC+ATP	364	368	PLMDT	8.23	1	3
MtCorBΔC+ATP	376	396	VIERLGHIPRRGEVVKIEESN	7.39	5	18
MtCorBΔC+ATP	376	399	VIERLGHIPRRGEVVKIEESNVTL	8.81	5	21
MtCorBΔC+ATP	377	397	IERLGHIPRRGEVVKIEESNV	7.64	5	18
MtCorBΔC+ATP	400	414	VVMQMRGRRIVKVKL	7.34	4	13
MtCorBΔC+ATP	415	434	IIGPPVPPTESRLEHHHHHH	5.98	5	14
MtCorBΔC+ATP	425	434	SRLEHHHHHH	3.07	3	8
[truncated: 29 more columns]

## Sheet: Fig. S7 - T-TEST
																		MtCorB vs MtCorBΔC					MtCorB vs MtCorB+ATP					MtCorBΔC vs MtCorBΔC+ATP					MtCorB+ATP vs MtCorBΔC+ATP
State	Start	End	Sequence		3			30			300			3000				3	30	300	3000		3	30	300	3000		3	30	300	3000		3	30	300	3000
MtCorB	32	64	ISITRAKVHALQSQGRKGAKALDTLKRSTDAIQ		6.541	6.297	6.357	11.283	11.094	0	16.439	16.143	16.098	16.217	16.319	15.941		0.239243	0.507389	0.934603	0.460915		0.0566008	0.97671	0.476093	0.413919		0.49832	0.0092684	0.598864	0.166779		0.317938	0.468165	0.747232	0.255838
MtCorB	32	68	ISITRAKVHALQSQGRKGAKALDTLKRSTDAIQITTL		5.126	5.025	5.11	9.893	9.708	0	15.07	15.351	15.442	16.102	16.214	15.843		0.0719854	0.508326	0.365504	0.556467		0.0192896	0.318537	0.0505657	0.947167		0.2023	0.719037	0.344051	0.479678		0.32585	0.00212144	0.11693	0.831749
MtCorB	56	64	LKRSTDAIQ		1.426	1.377	1.425	2.913	2.865	0	3.911	3.841	3.805	4.315	4.323	4.316		0.107857	0.413739	0.00513548	0.0474704		0.953001	0.435283	0.0073231	0.0637125		0.516159	0.00203592	0.00140084	0.453613		0.720276	0.0077347	0.000299457	0.00296067
MtCorB	69	75	IGSTIAN		0.051	0.049	0.03	0.087	0.076	0	0.065	0.069	0.11	0.05	0.089	0.063		0.25943	0.276976	0.164403	0.173779		0.102278	0.140588	0.874621	0.284208		0.198356	0.184942	0.18706	0.448772		0.201219	0.740684	0.976008	0.640864
MtCorB	69	81	IGSTIANVAVASL		0.079	0.062	0.071	0.107	0.056	0	0.062	0.061	0.091	0.03	0.067	0.052		0.438329	0.581723	0.168717	0.187867		0.486234	0.985771	0.943061	0.35689		0.833833	0.556226	0.759653	0.917526		0.189713	0.63028	0.335473	0.802222
MtCorB	117	124	YASRYTEE		1.018	0.998	1.02	2.63	2.583	0	3.703	3.803	3.733	3.876	3.876	3.822		0.105978	0.495891	0.0780083	0.0222202		0.0385624	0.43098	0.0176265	0.0604439		0.152706	0.488207	0.162205	0.00320238		0.063776	0.0168665	0.604358	0.00232704
MtCorB	125	134	LALRVSRPIL		0.043	0.051	0.039	0.405	0.334	0	1.409	1.466	1.614	4.306	4.249	4.317		0.34557	0.66126	0.677101	0.00420255		0.638803	0.277651	0.495216	0.0432666		0.575379	0.258115	0.0713454	0.659213		0.975313	0.248275	0.120016	0.000430644
MtCorB	125	135	LALRVSRPILF		0.079	0.098	0.041	0.486	0.479	0	1.629	1.569	1.74	4.558	4.536	4.606		0.700812	0.978033	0.266752	0.00812526		0.507765	0.775204	0.539665	0.00561607		0.775613	0.39724	0.609237	0.624529		0.559022	0.665786	0.637827	0.0164986
MtCorB	135	144	FFSKLLYPVL		0.189	0.09	0.121	0.335	0.394	0	1.378	1.315	1.377	2.692	2.597	2.535		0.29379	0.7496	0.39335	0.219249		0.679389	0.410773	0.305417	0.203467		0.358306	0.873544	0.541498	0.770799		0.740267	0.111323	0.202767	0.0121547
MtCorB	136	144	FSKLLYPVL		0.001	0.002	0	0.107	0.112	0	1.31	1.237	1.314	2.646	2.598	2.562		0.0460582	0.0498479	0.0305684	0.135366		0.0358333	0.279871	0.0541834	0.00958978		0.10498	0.975482	0.431835	0.376016		0.206993	0.059562	0.00699185	0.000408471
MtCorB	145	154	WVTDRIEQQF		1.422	1.371	1.377	3.674	3.716	0	5.673	5.659	5.674	6.217	6.15	6.168		0.00369403	0.492616	0.0088699	0.212027		0.0461578	0.435494	3.05178e-05	0.803919		0.0387339	0.0420316	0.119171	0.0469493		0.000467303	0.00337743	0.361192	0.0119512
MtCorB	155	169	AFRPGVTEPVVTEEE		7.926	7.892	7.855	8.092	8.053	0	8.098	7.959	8.128	8.299	8.326	8.176		0.026619	0.428257	0.0661948	0.405541		0.0256513	0.413354	0.364127	0.117077		0.651357	0.94326	0.301127	0.151981		0.123334	0.213717	0.0570602	0.00499255
MtCorB	173	191	WIDVGEEEGTIEEEERDML		11.616	11.46	11.279	12.451	12.514	0	12.309	12.279	12.324	12.668	12.501	12.362		0.120184	0.46268	0.000710857	0.275552		0.807839	0.46489	0.0287641	0.589997		0.522984	0.234575	0.841458	0.278361		0.0797568	0.107105	0.245145	0.0882492
MtCorB	176	188	VGEEEGTIEEEER		6.053	5.986	5.956	6.197	6.19	0	6.833	6.72	6.591	6.808	6.73	6.673		0.00352126	0.359715	0.127727	0.0749608		0.0325669	0.431173	0.0347021	0.540595		0.0150223	0.000473498	0.296541	0.574708		0.973782	0.428561	0.0232852	0.187836
MtCorB	186	191	EERDML		2.299	2.247	2.275	2.358	2.323	0	2.433	2.41	2.38	2.447	2.416	2.363		0.0115512	0.440602	0.480773	0.663814		0.0227961	0.424259	0.190562	0.787831		0.268132	0.900868	0.703747	0.657608		0.508618	0.314357	0.627235	0.485617
MtCorB	196	204	RFGDTTARE		0.826	0.833	0.781	1.273	1.195	0	2.017	1.961	1.929	3.104	3.124	3.065		0.0178844	0.307512	0.000888308	0.000493699		0.0703471	0.466872	0.000695376	5.25304e-05		0.0373113	0.737272	3.43949e-05	2.58241e-05		0.00353519	0.0637793	0.000639584	0.0143364
MtCorB	196	214	RFGDTTAREVMTPRVDVVM		0.649	0.612	0.605	1.651	1.699	0	4.464	4.293	4.357	7.493	7.461	7.442		0.13695	0.395758	0.00152784	0.000597059		0.0791088	0.759754	2.1036e-05	2.2281e-05		0.387778	0.00939976	2.18779e-06	4.08471e-06		0.0333974	0.993575	0.022244	0.00102846
MtCorB	203	214	REVMTPRVDVVM		0.28	0.271	0.344	1.159	1.135	0	3.505	3.517	3.482	5.301	5.23	5.275		0.927465	0.296517	0.00602108	0.0450723		0.362102	0.880286	0.000124471	1.24929e-07		0.460654	0.000316406	5.51615e-07	1.18593e-06		0.703799	0.0328179	0.0137413	0.000399283
MtCorB	205	214	VMTPRVDVVM		0.232	0.244	0.253	1.252	1.229	0	3.473	3.411	3.402	5.092	5.011	5.011		0.117424	0.462774	0.00115345	0.00282578		0.00368099	0.943787	7.36975e-06	3.32086e-07		0.039984	0.000528104	2.42832e-07	4.44734e-09		0.151706	0.899469	0.00136203	0.000216226
MtCorB	208	214	PRVDVVM		0.205	0.221	0.244	1.054	1.047	0	2.547	2.558	2.541	3.469	3.489	3.434		0.517876	0.42626	0.002343	0.0016364		0.446295	0.905575	7.0491e-05	2.02757e-05		0.191004	0.00553775	1.42645e-07	4.5021e-06		0.897993	0.548842	0.119279	1.01793e-05
MtCorB	215	224	IEDTATLESA		1.234	1.16	1.094	2.404	2.38	0	3.38	3.443	3.455	4.323	4.272	4.144		0.0114516	0.355415	0.162538	0.877492		0.179139	0.479638	0.00295572	0.936434		0.00462648	0.0454363	0.0147521	0.34119		0.299153	0.660497	0.00549089	0.398535
MtCorB	215	225	IEDTATLESAL		0.994	0.998	1.047	2.654	2.806	0	3.452	3.373	3.493	4.354	4.279	4.231		0.139848	0.542649	0.664949	0.107415		0.438964	0.534559	0.263521	0.181791		0.972033	0.0656879	0.565128	0.00586064		0.00869084	0.00933672	0.226097	0.175397
MtCorB	225	233	LAIFNETGF		0.234	0.253	0.252	0.866	0.987	0	2.598	2.656	2.647	3.315	3.4	3.304		0.00348341	0.122644	0.0104227	0.0162155		0.257161	0.911647	1.48403e-05	0.000203252		0.000612515	5.61091e-06	3.65723e-05	0.000412452		0.642966	0.00413482	0.00318771	0.0014466
MtCorB	226	233	AIFNETGF		0.236	0.182	0.175	0.804	0.834	0	2.44	2.362	2.413	3.069	3.095	2.993		0.000468976	0.108872	0.001992	0.590381		0.0204794	0.479048	0.000180531	0.00216945		0.00216882	0.000131224	1.72887e-05	5.00172e-05		0.105231	0.802223	0.0113328	0.000106801
MtCorB	229	233	NETGF		0.202	0.216	0.163	0.694	0.683	0	1.8	1.781	1.813	2.101	2.089	2.07		4.97795e-05	0.119471	0.000951402	0.0184248		0.0105691	0.579753	6.96277e-06	4.12152e-05		0.000403754	3.7683e-05	4.31914e-06	0.000270071		0.0344986	0.428348	0.235698	0.000106119
MtCorB	229	250	NETGFSRIPVYHERIDNIVGLL		0.749	0.745	0.638	1.746	1.668	0	2.684	2.506	2.74	3.751	3.782	3.689		0.00566051	0.338934	0.482394	0.58679		0.0169822	0.980578	0.0146977	0.109199		0.0071886	0.000120632	0.0082279	0.0424315		0.176756	0.412376	0.0801993	0.593364
MtCorB	233	250	FSRIPVYHERIDNIVGLL		0.418	0.471	0.278	1.121	0.934	0	1.625	1.471	1.575	2.565	2.659	2.562		0.0675932	0.40377	0.830225	0.325009		0.69788	0.592286	0.329725	0.138452		0.135164	0.056845	0.156846	0.175594		0.242001	0.72882	0.1102	0.258054
MtCorB	234	250	SRIPVYHERIDNIVGLL		0.469	0.453	0.42	1.032	0.961	0	1.514	1.423	1.516	2.413	2.414	2.398		0.045201	0.431038	0.821843	0.894475		0.887672	0.457997	0.0112203	0.449767		0.867712	0.107955	0.14879	0.123897		0.027851	0.396496	0.0188373	0.220223
MtCorB	234	256	SRIPVYHERIDNIVGLLNVKDVF		0.556	0.574	0.479	1.635	1.544	0	2.27	2.009	2.342	3.969	3.739	3.779		0.976306	0.517007	0.0527878	0.023466		0.366922	0.979942	0.388279	0.0374882		0.235489	0.00399184	0.000487969	0.00665586		0.35474	0.220144	0.43722	0.0251232
MtCorB	242	249	RIDNIVGL		0.003	0.003	0.005	0.007	0.046	0	0.476	0.398	0.401	1.369	1.264	1.283		0.288394	0.708686	0.100069	0.119744		0.266173	0.249727	0.00110301	0.38744		0.421913	0.324942	0.838967	0.00226417		0.67744	0.69123	1.09808e-05	0.00507922
MtCorB	242	250	RIDNIVGLL		0.067	0.097	0.107	0.053	0.188	0	0.336	0.329	0.316	1.142	1.076	1.075		0.245707	0.817288	0.306639	0.395705		0.572079	0.391394	5.84623e-05	0.5584		0.748832	0.124299	0.11261	0.0149873		0.344196	0.268937	4.24342e-05	0.0163153
MtCorB	246	256	IVGLLNVKDVF		0.338	0.422	0.339	0.85	0.847	0	1.063	1.052	1.135	1.978	1.932	1.855		0.250291	0.440459	0.000538156	0.000815933		0.062379	0.735173	0.455729	0.00121152		0.0273025	0.000345884	0.000216087	0.000343784		0.688331	0.010862	0.622583	0.0580322
MtCorB	251	259	NVKDVFSAV		0.387	0.383	0.364	1.607	1.579	0	3.218	3.133	3.212	4.266	4.209	4.249		0.00943519	0.275116	0.000646019	0.0280322		6.61981e-05	0.292373	2.40299e-05	0.00031755		0.000335149	0.000155945	5.52907e-07	1.75871e-05		0.323552	0.568546	0.000883864	0.000202765
MtCorB	257	267	SAVFRQQTSAT		3.548	3.572	3.589	4.568	4.639	0	6.983	6.935	6.936	7.535	7.455	7.433		0.0115158	0.357509	0.0905421	0.0254817		0.00157117	0.585464	5.00439e-05	0.323678		0.00231438	0.00144418	4.88225e-05	0.00236768		0.00204846	0.930698	0.606808	0.0221544
MtCorB	259	267	VFRQQTSAT		3.448	3.556	3.528	4.244	4.134	0	4.99	4.975	4.919	5.347	5.286	5.219		0.0505989	0.423949	0.260076	0.383391		0.00498456	0.402886	0.0747956	0.371426		0.00101423	0.0076199	0.0784918	0.556368		0.00302549	0.001771	0.882009	0.538283
MtCorB	260	267	FRQQTSAT		3.301	3.3	3.269	3.978	3.952	0	4.569	4.549	4.558	4.588	4.625	4.633		0.0384253	0.436591	0.240133	0.405448		0.00106225	0.513699	0.00161563	0.00141373		0.452585	0.0255786	0.068871	0.0689488		0.00034503	0.515407	0.000262772	0.00949418
MtCorB	261	267	RQQTSAT		2.725	2.727	2.661	3.14	3.15	0	3.612	3.543	3.622	3.881	3.895	3.837		0.0077798	0.450932	0.00545305	0.661945		0.0120243	0.47522	0.0355908	0.0260284		0.00204283	0.0116626	0.826948	0.00723298		0.017133	0.0640077	6.28271e-05	0.842945
MtCorB	268	287	IRDLMYEPYFIPESKKIDEL		0.405	0.388	0.378	1.163	1.212	0	2.915	2.884	2.883	4.624	4.553	4.519		0.0452977	0.309844	0.00380811	9.55924e-06		0.972144	0.600045	0.000266391	0.00540309		0.537018	0.0324416	0.000605152	1.22677e-05		0.0551843	0.00973871	0.000388773	0.00182479
MtCorB	268	288	IRDLMYEPYFIPESKKIDELL		0.548	0.535	0.384	1.393	1.297	0	3.268	3.249	3.226	5.137	5.092	5.121		0.309045	0.277833	0.00948391	0.000437409		0.0175965	0.678681	1.86964e-06	8.66734e-05		0.473363	0.19657	0.00613534	0.00458869		0.00518906	0.0127853	0.000143768	0.0628591
MtCorB	271	287	LMYEPYFIPESKKIDEL		0.544	0.468	0.562	1.333	1.33	0	3.106	3.183	2.942	4.573	4.641	4.483		0.942735	0.327562	0.0192575	6.15264e-05		0.0772475	0.702751	0.0794901	0.0189669		0.427984	0.0699612	0.00289324	0.000609182		0.103684	0.0147842	0.852055	0.0131107
MtCorB	273	287	YEPYFIPESKKIDEL		0.142	0.164	0.152	0.567	0.612	0	2.321	2.227	2.297	3.831	3.795	3.692		0.14462	0.191097	0.00197812	0.000190408		0.00316996	0.938179	0.000388203	0.0279261		0.136931	0.00466431	0.000314608	1.87359e-05		0.00623951	0.00190938	0.000209404	0.00859016
MtCorB	273	288	YEPYFIPESKKIDELL		0.166	0.054	0.266	0.888	0.906	0	2.646	2.699	2.646	4.519	4.371	4.349		0.54307	0.49026	0.00199871	5.60271e-05		0.539656	0.823929	0.133108	0.43875		0.492936	0.322728	0.00194777	0.00193715		0.000358777	0.286771	0.297876	0.147602
MtCorB	288	298	LKELQVKKQHM		0.255	0.189	0.347	0.857	0.937	0	2.686	2.625	2.734	4.621	4.67	4.66		0.000534924	0.0253439	3.91655e-06	0.00282855		0.279852	0.148787	0.0342812	0.00026753		0.00426665	0.00508643	0.000364022	0.00490623		0.00148168	0.109112	0.00185422	0.00174417
MtCorB	288	300	LKELQVKKQHMAV		0.082	0.139	0.102	0.543	0.625	0	2.252	2.324	2.316	4.236	4.13	4.146		4.006e-05	0.0132784	6.81348e-05	7.40021e-05		0.0197704	0.285048	0.124837	0.000362892		0.000161906	8.25092e-06	0.000631329	0.00216824		0.00729818	0.00362701	0.00725068	0.000836805
MtCorB	288	302	LKELQVKKQHMAVVL		0.143	0.144	0.193	0.581	0.781	0	1.978	2.045	2.124	3.707	3.626	3.657		5.13602e-05	0.022849	4.29736e-05	0.00239219		0.347572	0.349304	0.021627	0.00393609		0.000409914	0.000571967	1.48043e-06	0.00988307		0.291983	0.02273	0.00159964	0.00098376
MtCorB	291	300	LQVKKQHMAV		0.169	0.134	0.182	0.554	0.574	0	1.924	2.02	1.894	2.867	2.768	2.72		5.83857e-06	0.0158273	0.000347277	0.0233491		0.888936	0.128713	0.00286421	0.769369		0.000284998	3.84082e-05	0.000466983	0.110738		0.01469	0.0185569	1.22473e-05	0.0836504
MtCorB	301	308	VLDEYGSF		0.48	0.538	0.401	0.892	0.881	0	1.638	1.678	1.759	2.357	2.299	2.347		0.0996634	0.337702	0.0364439	0.0441192		0.0436004	0.961818	0.00127873	0.329082		0.239106	0.397383	0.161952	0.0209532		0.00933447	0.00131844	0.000165824	0.213239
MtCorB	303	308	DEYGSF		0.24	0.238	0.206	0.707	0.667	0	1.321	1.355	1.416	1.745	1.747	1.735		0.00589158	0.348881	0.0377863	0.0010537		0.0332456	0.819316	9.11468e-05	0.076441		0.0960981	0.941672	0.0184745	0.00620291		0.000486007	0.00029085	0.00016408	0.00795141
MtCorB	309	317	AGIVTVEDM		0.171	0.237	0.14	0.611	0.706	0	1.767	1.702	1.835	2.789	2.751	2.883		0.0229665	0.0362486	1.41333e-05	0.000102717		0.415261	0.629208	0.00301116	0.000295823		3.10476e-05	0.000342217	1.72902e-06	1.34902e-05		0.00430382	0.041867	0.000161903	0.00266253
MtCorB	309	318	AGIVTVEDML		0.247	0.163	0.241	0.77	0.874	0	2.001	2.015	2.047	3.841	3.806	3.702		0.00258042	0.033447	5.57778e-05	2.18905e-05		0.0948289	0.868406	1.26735e-05	9.44741e-05		0.0054929	5.94599e-05	1.16066e-05	7.52396e-05		0.0210215	0.0066441	7.33048e-05	0.0010929
MtCorB	318	328	LEELVGEILDE		0.298	0.213	0.348	0.728	0.675	0	3.082	3.141	3.06	5.037	4.959	4.958		0.0266227	0.482035	0.0819889	0.0135585		0.159109	0.309931	0.0177199	0.173034		0.0275844	0.381122	0.000275174	0.126487		0.211171	0.0234889	0.820325	0.690651
MtCorB	345	355	LVDARTWVEHL		0.368	0.321	0.237	0.888	0.734	0	3.05	3.037	2.96	4.696	4.716	4.631							0.491633	0.60589	2.2709e-05	0.0474843
MtCorB	359	368	LDLNLPLMDT		1.226	1.323	1.244	2.709	2.616	0	3.141	3.15	3.111	3.519	3.446	3.524							0.00102349	0.503987	0.00477795	0.700644
MtCorB	360	368	DLNLPLMDT		1.422	1.392	1.357	2.869	2.857	0	3.083	3.091	3.038	3.214	3.193	3.179							0.000217413	0.738723	0.024749	0.194943
MtCorB	364	368	PLMDT		1.369	1.33	1.291	1.665	1.672	0	2.143	2.164	2.126	2.15	2.113	2.089							0.000679469	0.493812	0.0116304	0.172399
MtCorB	376	396	VIERLGHIPRRGEVVKIEESN		2.242	2.217	2.083	4.157	4	0	5.369	5.25	5.24	7.449	7.196	7.289							0.0071165	0.673976	0.000367796	0.00298363
MtCorB	376	399	VIERLGHIPRRGEVVKIEESNVTL		2.108	2.089	1.884	3.906	3.645	0	5.242	5.031	5.003	7.945	7.914	7.764							0.0465515	0.515605	0.0058133	0.000511767
MtCorB	377	397	IERLGHIPRRGEVVKIEESNV		2.256	2.271	2.053	4.135	4.066	0	5.421	5.254	5.257	7.538	7.448	7.347							0.0203667	0.599539	0.00121673	0.000487232
MtCorB	400	414	VVMQMRGRRIVKVKL		1.057	1.101	0.987	1.713	1.726	0	2.834	2.765	2.764	4.021	4.031	4.002							0.0746963	0.614581	0.250154	0.00325216
MtCorB	415	434	IIGPPVPPTESRLEHHHHHH		2.546	2.577	2.385	3.191	3.05	0	3.696	3.577	3.594	3.659	3.628	3.582							0.244592	0.464471	0.0184456	0.143076
MtCorB	425	434	SRLEHHHHHH		0.564	0.558	0.391	0.601	0.535	0	0.682	0.643	0.623	0.824	0.754	0.676							0.665592	0.610333	0.058269	0.36926
MtCorB+ATP	32	64	ISITRAKVHALQSQGRKGAKALDTLKRSTDAIQ		6.215	6.074	6.161	11.519	11.355	0	16.544	16.216	16.268	16.43	16.047	16.492
MtCorB+ATP	32	68	ISITRAKVHALQSQGRKGAKALDTLKRSTDAIQITTL		4.82	4.599	4.771	11.017	10.923	10.566	15.784	15.698	15.733	16.165	15.925	16.097
MtCorB+ATP	56	64	LKRSTDAIQ		1.507	1.411	1.321	2.866	2.835	2.873	3.611	3.598	3.57	4.274	4.266	4.301
MtCorB+ATP	69	75	IGSTIAN		0.064	0.058	0.063	0.121	0.15	0.082	0.12	0.108	0.032	0.059	0.109	0.113
MtCorB+ATP	69	81	IGSTIANVAVASL		0.046	0.048	0.085	0.024	0.065	0.072	0.094	0.032	0.083	0.042	0.089	0.073
MtCorB+ATP	117	124	YASRYTEE		0.943	0.886	0.949	2.584	2.593	2.587	3.545	3.609	3.626	3.937	3.895	3.92
MtCorB+ATP	125	134	LALRVSRPIL		0.117	0.033	0.03	0.501	0.384	0.403	1.599	1.62	1.452	4.19	4.214	4.229
MtCorB+ATP	125	135	LALRVSRPILF		0.085	0.097	0.077	0.424	0.421	0.281	1.659	1.546	1.611	4.685	4.723	4.739
MtCorB+ATP	135	144	FFSKLLYPVL		0.145	0.149	0.148	0.414	0.312	0.384	1.441	1.432	1.338	2.679	2.656	2.74
MtCorB+ATP	136	144	FSKLLYPVL		0.014	0.007	0.01	0.113	0.138	0.128	1.41	1.374	1.341	2.754	2.783	2.732
MtCorB+ATP	145	154	WVTDRIEQQF		1.308	1.32	1.356	3.61	3.722	3.632	5.51	5.498	5.49	6.219	6.163	6.174
MtCorB+ATP	155	169	AFRPGVTEPVVTEEE		7.665	7.565	7.445	8.04	8.19	8.185	8.142	8.075	8.154	8.336	8.367	8.447
MtCorB+ATP	173	191	WIDVGEEEGTIEEEERDML		11.283	11.449	11.528	12.065	12.073	12.009	12.163	12.207	12.242	12.533	12.38	12.439
MtCorB+ATP	176	188	VGEEEGTIEEEER		5.844	5.921	5.869	6.222	6.17	6.053	6.449	6.457	6.354	6.782	6.665	6.649
MtCorB+ATP	186	191	EERDML		2.218	2.182	2.21	2.338	2.377	2.297	2.384	2.38	2.371	2.438	2.378	2.383
MtCorB+ATP	196	204	RFGDTTARE		0.927	0.889	0.845	1.289	1.18	1.102	1.643	1.591	1.649	2.366	2.292	2.282
MtCorB+ATP	196	214	RFGDTTAREVMTPRVDVVM		0.497	0.491	0.59	1.375	1.254	1.308	1.919	1.826	1.873	3.681	3.548	3.56
MtCorB+ATP	203	214	REVMTPRVDVVM		0.213	0.268	0.305	0.79	0.894	0.806	1.278	1.251	1.15	2.43	2.463	2.41
MtCorB+ATP	205	214	VMTPRVDVVM		0.19	0.195	0.172	0.865	0.776	0.741	1.169	1.171	1.141	2.406	2.391	2.311
MtCorB+ATP	208	214	PRVDVVM		0.249	0.183	0.162	0.78	0.724	0.738	1.003	1.018	1.068	1.786	1.771	1.77
MtCorB+ATP	215	224	IEDTATLESA		1.386	1.326	1.167	2.368	2.259	2.219	3.181	3.227	3.204	4.265	4.163	4.294
MtCorB+ATP	215	225	IEDTATLESAL		0.982	1.036	0.922	2.45	2.483	2.56	3.429	3.352	3.368	4.199	4.222	4.232
MtCorB+ATP	225	233	LAIFNETGF		0.22	0.248	0.182	0.588	0.557	0.591	1.547	1.588	1.637	2.85	2.764	2.79
MtCorB+ATP	226	233	AIFNETGF		0.078	0.092	0.075	0.368	0.275	0.287	1.17	1.161	1.152	2.595	2.625	2.593
MtCorB+ATP	229	233	NETGF		0.065	0.083	0.071	0.304	0.307	0.315	1.014	0.974	0.967	1.79	1.771	1.809
MtCorB+ATP	229	250	NETGFSRIPVYHERIDNIVGLL		0.538	0.558	0.474	1.198	1.055	1.114	2.355	2.121	2.247	3.603	3.402	3.144
MtCorB+ATP	233	250	FSRIPVYHERIDNIVGLL		0.379	0.48	0.392	0.972	0.887	0.854	1.736	1.705	1.513	2.559	2.447	2.328
MtCorB+ATP	234	250	SRIPVYHERIDNIVGLL		0.47	0.442	0.438	1.012	0.926	0.966	1.798	1.654	1.734	2.445	2.368	2.272
MtCorB+ATP	234	256	SRIPVYHERIDNIVGLLNVKDVF		0.417	0.583	0.402	1.197	1.225	0.803	2.194	2.031	2.053	3.587	3.419	3.613
MtCorB+ATP	242	249	RIDNIVGL		0.006	0.005	0.016	0.153	0.101	0.005	0.84	0.808	0.802	1.303	1.263	1.238
MtCorB+ATP	242	250	RIDNIVGLL		0.113	0.054	0.063	0.195	0.112	0.121	0.648	0.618	0.62	1.171	1.114	1.076
MtCorB+ATP	246	256	IVGLLNVKDVF		0.28	0.083	0.175	0.494	0.454	0.419	1.084	1.066	1.019	1.559	1.464	1.551
MtCorB+ATP	251	259	NVKDVFSAV		0.125	0.123	0.153	0.347	0.294	0.289	2.161	2.177	2.069	3.855	3.846	3.828
MtCorB+ATP	257	267	SAVFRQQTSAT		3.07	3.162	3.07	4.066	4.005	4.102	5.858	5.825	5.757	7.5	7.392	7.29
MtCorB+ATP	259	267	VFRQQTSAT		3.251	3.199	3.238	4.28	4.291	4.218	4.883	4.889	4.907	5.249	5.201	5.27
MtCorB+ATP	260	267	FRQQTSAT		3.04	3.039	2.981	3.738	3.688	3.625	4.162	4.151	4.218	4.8	4.776	4.777
MtCorB+ATP	261	267	RQQTSAT		2.53	2.534	2.519	3.019	3.025	2.988	3.462	3.475	3.478	3.765	3.748	3.662
MtCorB+ATP	268	287	IRDLMYEPYFIPESKKIDEL		0.368	0.421	0.384	1.094	1.001	1.014	2.349	2.337	2.276	4.365	4.24	4.278
MtCorB+ATP	268	288	IRDLMYEPYFIPESKKIDELL		0.168	0.295	0.2	1.11	1.037	1.191	2.506	2.546	2.515	4.644	4.624	4.577
MtCorB+ATP	271	287	LMYEPYFIPESKKIDEL		0.339	0.472	0.413	1.146	1.028	1.076	2.863	2.823	2.854	4.341	4.206	4.369
MtCorB+ATP	273	287	YEPYFIPESKKIDEL		0.044	0.012	0	0.425	0.366	0.336	1.76	1.753	1.711	3.625	3.427	3.514
MtCorB+ATP	273	288	YEPYFIPESKKIDELL		0.132	0.11	0.109	0.659	0.693	0.669	2.599	2.618	2.646	4.4	4.382	4.291
MtCorB+ATP	288	298	LKELQVKKQHM		0.177	0.161	0.247	1.281	1.277	1.299	2.824	2.882	2.769	4.376	4.424	4.383
MtCorB+ATP	288	300	LKELQVKKQHMAV		0.019	0.004	0.003	0.645	0.756	0.613	2.257	2.059	1.993	3.65	3.552	3.666
MtCorB+ATP	288	302	LKELQVKKQHMAVVL		0.271	0.209	0.14	0.835	0.642	0.736	1.733	1.842	1.887	3.187	3.137	3.003
MtCorB+ATP	291	300	LQVKKQHMAV		0.126	0.137	0.24	0.828	0.751	0.917	1.592	1.649	1.564	2.742	2.855	2.698
MtCorB+ATP	301	308	VLDEYGSF		0.305	0.269	0.384	0.653	0.601	0.567	1.358	1.262	1.29	2.35	2.282	2.262
MtCorB+ATP	303	308	DEYGSF		0.193	0.15	0.179	0.424	0.363	0.408	0.746	0.683	0.692	1.812	1.813	1.763
MtCorB+ATP	309	317	AGIVTVEDM		0.188	0.217	0.233	0.306	0.25	0.384	1.162	1.169	1.189	1.9	1.956	1.964
MtCorB+ATP	309	318	AGIVTVEDML		0.38	0.315	0.256	0.477	0.443	0.568	1.366	1.306	1.348	2.177	2.227	2.166
MtCorB+ATP	318	328	LEELVGEILDE		0.257	0.145	0.19	0.842	0.727	0.78	3.263	3.282	3.187	5.009	5.147	5.049
MtCorB+ATP	345	355	LVDARTWVEHL		0.238	0.305	0.282	0.791	0.698	0.634	1.587	1.681	1.719	4.592	4.565	4.579
MtCorB+ATP	359	368	LDLNLPLMDT		0.915	0.936	0.834	2.495	2.457	2.525	3.036	3.025	3.063	3.528	3.49	3.421
MtCorB+ATP	360	368	DLNLPLMDT		1.024	1.014	1.056	2.263	2.298	2.261	2.972	2.97	2.888	3.269	3.194	3.301
MtCorB+ATP	364	368	PLMDT		1.054	1.036	0.999	1.56	1.568	1.594	2.022	2.062	1.995	2.08	2.075	2.088
MtCorB+ATP	376	396	VIERLGHIPRRGEVVKIEESN		1.924	1.764	1.809	3.475	3.396	3.277	4.622	4.533	4.599	6.647	6.557	6.719
MtCorB+ATP	376	399	VIERLGHIPRRGEVVKIEESNVTL		1.863	1.751	1.674	3.572	3.508	3.433	4.563	4.506	4.269	6.993	6.821	6.749
MtCorB+ATP	377	397	IERLGHIPRRGEVVKIEESNV		1.887	1.808	1.779	3.731	3.489	3.517	4.744	4.658	4.617	6.681	6.546	6.468
MtCorB+ATP	400	414	VVMQMRGRRIVKVKL		1.14	1.187	1.118	1.611	1.413	1.433	2.744	2.784	2.685	4.156	4.144	4.111
MtCorB+ATP	415	434	IIGPPVPPTESRLEHHHHHH		2.412	2.438	2.371	3.096	3.013	2.933	3.458	3.467	3.383	3.673	3.653	3.692
MtCorB+ATP	425	434	SRLEHHHHHH		0.536	0.474	0.598	0.488	0.559	0.433	0.472	0.548	0.587	0.773	0.68	0.603
MtCorBΔC	32	64	ISITRAKVHALQSQGRKGAKALDTLKRSTDAIQ		6.221	5.847	6.366	10.502	10.528	10.305	16.435	16.145	16.138	16.1	16.266	16.515
MtCorBΔC	32	68	ISITRAKVHALQSQGRKGAKALDTLKRSTDAIQITTL		4.867	4.363	4.534	9.034	9.022	9.373	15.405	15.466	15.382	15.864	16.003	16.048
MtCorBΔC	56	64	LKRSTDAIQ		1.361	1.358	1.385	2.88	2.945	2.91	3.667	3.586	3.613	4.218	4.133	4.083
MtCorBΔC	69	75	IGSTIAN		0.08	0.079	0.037	0.072	0.102	0.11	0.098	0.124	0.111	0.101	0.073	0.13
MtCorBΔC	69	81	IGSTIANVAVASL		0.088	0.06	0.097	0.089	0.053	0.083	0.088	0.087	0.099	0.085	0.057	0.072
MtCorBΔC	117	124	YASRYTEE		0.932	0.842	0.963	2.445	2.425	2.495	3.658	3.616	3.695	3.947	3.958	4.028
MtCorBΔC	125	134	LALRVSRPIL		0.153	0.095	0.023	0.326	0.314	0.29	1.487	1.506	1.591	4.087	3.979	4.047
MtCorBΔC	125	135	LALRVSRPILF		0.138	0.047	0.073	0.335	0.33	0.315	1.62	1.502	1.576	4.36	4.435	4.43
MtCorBΔC	135	144	FFSKLLYPVL		0.213	0.152	0.164	0.297	0.262	0.305	1.348	1.252	1.355	2.536	2.557	2.494
MtCorBΔC	136	144	FSKLLYPVL		0.018	0.008	0.015	0.166	0.202	0.24	1.201	1.152	1.187	2.572	2.518	2.547
MtCorBΔC	145	154	WVTDRIEQQF		1.632	1.624	1.623	3.46	3.502	3.505	5.62	5.599	5.626	6.137	6.114	6.169
MtCorBΔC	155	169	AFRPGVTEPVVTEEE		7.782	7.666	7.754	8.091	7.905	8.105	8.255	8.258	8.244	8.129	8.219	8.277
MtCorBΔC	173	191	WIDVGEEEGTIEEEERDML		11.696	11.573	11.812	12.096	11.97	12.146	12.128	12.109	12.14	12.301	12.401	12.435
MtCorBΔC	176	188	VGEEEGTIEEEER		5.666	5.701	5.702	6.595	6.584	6.509	6.538	6.537	6.54	6.589	6.492	6.665
MtCorBΔC	186	191	EERDML		2.192	2.166	2.199	2.293	2.326	2.296	2.392	2.403	2.388	2.431	2.4	2.434
MtCorBΔC	196	204	RFGDTTARE		1.012	0.981	0.912	1.415	1.392	1.338	2.397	2.381	2.354	3.907	3.86	3.78
MtCorBΔC	196	214	RFGDTTAREVMTPRVDVVM		0.746	0.714	0.634	1.665	1.67	1.812	5.158	5.09	5.134	8.936	9.1	9.101
MtCorBΔC	203	214	REVMTPRVDVVM		0.353	0.214	0.314	1.337	1.332	1.229	3.803	3.829	3.729	5.385	5.367	5.313
MtCorBΔC	205	214	VMTPRVDVVM		0.29	0.27	0.348	1.153	1.191	1.255	3.738	3.704	3.695	5.303	5.348	5.318
MtCorBΔC	208	214	PRVDVVM		0.237	0.207	0.276	1.021	1.016	1.105	2.779	2.763	2.817	3.828	3.827	3.834
MtCorBΔC	215	224	IEDTATLESA		1.451	1.363	1.391	2.508	2.528	2.6	3.414	3.343	3.358	4.224	4.246	4.241
MtCorBΔC	215	225	IEDTATLESAL		1.404	1.24	1.071	2.555	2.526	2.368	3.562	3.471	3.376	4.361	4.352	4.431
MtCorBΔC	225	233	LAIFNETGF		0.739	0.842	0.736	1.438	1.379	1.44	2.805	2.805	2.799	3.161	3.156	3.209
MtCorBΔC	226	233	AIFNETGF		0.611	0.523	0.565	1.305	1.25	1.342	2.86	2.847	2.858	3.065	3.122	3.039
MtCorBΔC	229	233	NETGF		0.596	0.576	0.627	1.087	1.029	1.063	1.915	1.917	1.895	2.044	2.033	2.032
MtCorBΔC	229	250	NETGFSRIPVYHERIDNIVGLL		1.062	0.934	1.061	1.849	1.788	1.905	2.839	2.607	2.71	3.729	3.525	3.804
MtCorBΔC	233	250	FSRIPVYHERIDNIVGLL		0.66	0.501	0.566	1.034	0.977	1.137	1.632	1.483	1.6	2.513	2.345	2.618
MtCorBΔC	234	250	SRIPVYHERIDNIVGLL		0.512	0.496	0.508	0.97	0.973	1.027	1.543	1.455	1.484	2.422	2.339	2.449
MtCorBΔC	234	256	SRIPVYHERIDNIVGLLNVKDVF		0.71	0.428	0.48	1.632	1.389	1.403	2.628	2.603	2.503	4.28	4.332	4.685
MtCorBΔC	242	249	RIDNIVGL		0.026	0	0.018	0.03	0.001	0.001	0.394	0.344	0.324	1.257	1.23	1.193
MtCorBΔC	242	250	RIDNIVGLL		0.073	0.02	0.082	0.045	0.095	0.056	0.386	0.329	0.338	1.163	1.072	1.169
MtCorBΔC	246	256	IVGLLNVKDVF		0.5	0.353	0.463	0.908	0.783	0.817	1.491	1.428	1.45	2.861	2.872	2.841
MtCorBΔC	251	259	NVKDVFSAV		0.569	0.591	0.516	1.89	1.808	1.858	3.575	3.563	3.5	4.336	4.333	4.417
MtCorBΔC	257	267	SAVFRQQTSAT		3.915	3.808	3.802	4.871	4.888	4.907	7.108	7.063	6.985	7.32	7.302	7.38
MtCorBΔC	259	267	VFRQQTSAT		3.617	3.658	3.605	4.223	4.186	4.145	5.004	4.962	5.046	5.263	5.258	5.204
MtCorBΔC	260	267	FRQQTSAT		3.363	3.329	3.325	3.925	3.89	3.939	4.634	4.599	4.555	4.584	4.631	4.56
MtCorBΔC	261	267	RQQTSAT		2.827	2.833	2.879	3.06	3.105	3.047	3.791	3.777	3.82	3.858	3.846	3.88
MtCorBΔC	268	287	IRDLMYEPYFIPESKKIDEL		0.487	0.44	0.519	1.31	1.296	1.371	3.469	3.375	3.338	5.722	5.803	5.82
MtCorBΔC	268	288	IRDLMYEPYFIPESKKIDELL		0.51	0.581	1.017	1.441	1.469	1.757	3.944	3.73	3.805	6.749	6.915	6.884
MtCorBΔC	271	287	LMYEPYFIPESKKIDEL		0.493	0.53	0.559	1.482	1.529	1.361	3.464	3.508	3.393	5.611	5.743	5.676
MtCorBΔC	273	287	YEPYFIPESKKIDEL		0.23	0.186	0.167	0.764	0.798	0.765	2.795	2.784	2.771	4.889	4.897	4.953
MtCorBΔC	273	288	YEPYFIPESKKIDELL		0.224	0.26	0.145	0.749	0.778	1.028	3.365	3.211	3.27	5.996	6.003	5.895
MtCorBΔC	288	298	LKELQVKKQHM		1.009	0.873	1.041	2.462	2.42	2.437	5.139	5.2	5.049	5.2	5.312	5.359
MtCorBΔC	288	300	LKELQVKKQHMAV		0.682	0.624	0.688	2.054	2.038	2.08	4.461	4.294	4.343	5.008	4.96	4.894
MtCorBΔC	288	302	LKELQVKKQHMAVVL		0.694	0.671	0.742	1.76	1.849	1.937	3.943	3.872	3.921	4.21	4.233	4.376
MtCorBΔC	291	300	LQVKKQHMAV		0.794	0.827	0.789	1.846	1.838	1.792	2.859	2.8	2.841	2.985	3.04	3.015
MtCorBΔC	301	308	VLDEYGSF		0.562	0.547	0.627	0.926	0.973	0.982	1.876	1.811	1.815	2.413	2.393	2.412
MtCorBΔC	303	308	DEYGSF		0.496	0.414	0.428	0.779	0.743	0.686	1.501	1.469	1.486	1.867	1.861	1.888
MtCorBΔC	309	317	AGIVTVEDM		0.359	0.355	0.337	1.475	1.559	1.572	3.518	3.446	3.442	3.655	3.721	3.748
MtCorBΔC	309	318	AGIVTVEDML		0.51	0.458	0.572	1.909	1.965	2.04	4.621	4.738	4.747	5.04	5.177	5.142
MtCorBΔC	318	328	LEELVGEILDE		0.053	0.086	0.172	0.573	0.672	0.764	3.01	3.015	3.046	5.235	5.153	5.123
MtCorBΔC	345	355	LVDARTWVEHL		0	0	0	0	0	0	0	0	0	0	0	0
MtCorBΔC	359	368	LDLNLPLMDT		0	0	0	0	0	0	0	0	0	0	0	0
MtCorBΔC	360	368	DLNLPLMDT		0	0	0	0	0	0	0	0	0	0	0	0
MtCorBΔC	364	368	PLMDT		0	0	0	0	0	0	0	0	0	0	0	0
MtCorBΔC	376	396	VIERLGHIPRRGEVVKIEESN		0	0	0	0	0	0	0	0	0	0	0	0
MtCorBΔC	376	399	VIERLGHIPRRGEVVKIEESNVTL		0	0	0	0	0	0	0	0	0	0	0	0
MtCorBΔC	377	397	IERLGHIPRRGEVVKIEESNV		0	0	0	0	0	0	0	0	0	0	0	0
MtCorBΔC	400	414	VVMQMRGRRIVKVKL		0	0	0	0	0	0	0	0	0	0	0	0
MtCorBΔC	415	434	IIGPPVPPTESRLEHHHHHH		0	0	0	0	0	0	0	0	0	0	0	0
MtCorBΔC	425	434	SRLEHHHHHH		0	0	0	0	0	0	0	0	0	0	0	0
MtCorBΔC+ATP	32	64	ISITRAKVHALQSQGRKGAKALDTLKRSTDAIQ		6.427	6.088	6.338	10.92	10.92	11.193	16.213	16.339	16.357	16.415	16.56	16.65
MtCorBΔC+ATP	32	68	ISITRAKVHALQSQGRKGAKALDTLKRSTDAIQITTL		5.037	4.69	4.876	9.099	9.319	9.167	15.36	15.559	15.648	15.829	16.143	16.328
MtCorBΔC+ATP	56	64	LKRSTDAIQ		1.442	1.354	1.372	2.672	2.709	2.622	3.847	3.9	3.896	4.161	4.199	4.184
MtCorBΔC+ATP	69	75	IGSTIAN		0.063	0.013	0.024	0.149	0.096	0.135	0.11	0.065	0.082	0.058	0.071	0.115
MtCorBΔC+ATP	69	81	IGSTIANVAVASL		0.084	0.082	0.087	0.063	0.087	0.042	0.123	0.1	0.068	0.088	0.048	0.083
MtCorBΔC+ATP	117	124	YASRYTEE		0.979	1.017	0.976	2.451	2.456	2.39	3.588	3.617	3.622	3.766	3.724	3.781
MtCorBΔC+ATP	125	134	LALRVSRPIL		0.094	0.086	0.004	0.407	0.384	0.296	1.418	1.409	1.434	4.035	4.017	4.012
MtCorBΔC+ATP	125	135	LALRVSRPILF		0.12	0.082	0.084	0.386	0.355	0.31	1.599	1.594	1.568	4.376	4.468	4.286
MtCorBΔC+ATP	135	144	FFSKLLYPVL		0.156	0.173	0.128	0.283	0.307	0.282	1.333	1.344	1.351	2.588	2.514	2.514
MtCorBΔC+ATP	136	144	FSKLLYPVL		0.005	0.002	0.01	0.21	0.238	0.163	1.208	1.188	1.188	2.545	2.526	2.509
MtCorBΔC+ATP	145	154	WVTDRIEQQF		1.642	1.663	1.649	3.38	3.39	3.281	5.588	5.54	5.48	6.019	6.08	6.086
MtCorBΔC+ATP	155	169	AFRPGVTEPVVTEEE		7.678	7.776	7.678	8.025	8.124	7.97	8.17	8.225	8.257	8.091	8.104	8.152
MtCorBΔC+ATP	173	191	WIDVGEEEGTIEEEERDML		11.676	11.653	11.589	12.226	12.077	12.203	12.166	12.173	11.999	12.338	12.192	12.357
MtCorBΔC+ATP	176	188	VGEEEGTIEEEER		5.94	5.845	5.853	6.106	6.069	6.121	6.577	6.633	6.53	6.634	6.651	6.567
MtCorBΔC+ATP	186	191	EERDML		2.231	2.177	2.266	2.31	2.316	2.294	2.413	2.39	2.359	2.421	2.413	2.414
MtCorBΔC+ATP	196	204	RFGDTTARE		1.043	1.112	1.101	1.434	1.358	1.305	1.845	1.903	1.867	2.509	2.438	2.438
MtCorBΔC+ATP	196	214	RFGDTTAREVMTPRVDVVM		0.705	0.634	0.635	1.324	1.284	1.328	2.008	2.038	2.02	3.064	2.998	3.083
MtCorBΔC+ATP	203	214	REVMTPRVDVVM		0.219	0.145	0.342	0.653	0.735	0.7	1.04	0.937	1.041	1.63	1.505	1.577
MtCorBΔC+ATP	205	214	VMTPRVDVVM		0.205	0.226	0.192	0.788	0.83	0.746	1.064	1.041	1.061	1.568	1.61	1.568
MtCorBΔC+ATP	208	214	PRVDVVM		0.212	0.214	0.18	0.822	0.803	0.701	0.976	0.954	1.008	1.222	1.199	1.23
MtCorBΔC+ATP	215	224	IEDTATLESA		1.21	1.167	1.231	2.428	2.304	2.221	3.549	3.667	3.552	4.134	4.162	4.266
MtCorBΔC+ATP	215	225	IEDTATLESAL		1.314	1.191	1.198	2.324	2.262	2.274	3.408	3.48	3.406	4.174	4.196	4.091
MtCorBΔC+ATP	225	233	LAIFNETGF		0.218	0.251	0.107	0.325	0.331	0.399	1.328	1.315	1.289	2.487	2.397	2.369
MtCorBΔC+ATP	226	233	AIFNETGF		0.105	0.088	0.097	0.319	0.304	0.281	1.272	1.262	1.228	2.275	2.241	2.291
MtCorBΔC+ATP	229	233	NETGF		0.102	0.088	0.094	0.334	0.313	0.305	1.011	1.033	0.991	1.477	1.518	1.517
MtCorBΔC+ATP	229	250	NETGFSRIPVYHERIDNIVGLL		0.562	0.59	0.569	1.112	1.035	1.086	2.038	2.016	2.008	3.314	3.288	3.296
MtCorBΔC+ATP	233	250	FSRIPVYHERIDNIVGLL		0.503	0.442	0.463	0.927	0.889	0.85	1.474	1.421	1.526	2.379	2.184	2.395
MtCorBΔC+ATP	234	250	SRIPVYHERIDNIVGLL		0.519	0.51	0.48	0.952	0.931	0.941	1.443	1.433	1.43	2.321	2.091	2.285
MtCorBΔC+ATP	234	256	SRIPVYHERIDNIVGLLNVKDVF		0.42	0.43	0.339	0.977	0.791	0.746	2.075	1.976	2.068	3.29	3.323	3.18
MtCorBΔC+ATP	242	249	RIDNIVGL		0.001	0.005	0.014	0.135	0.048	0.001	0.373	0.332	0.341	1.39	1.453	1.46
MtCorBΔC+ATP	242	250	RIDNIVGLL		0.053	0.078	0.017	0.08	0.113	0.116	0.309	0.314	0.294	0.99	0.896	0.983
MtCorBΔC+ATP	246	256	IVGLLNVKDVF		0.182	0.218	0.218	0.286	0.195	0.299	1.063	1.043	1.027	1.449	1.324	1.415
MtCorBΔC+ATP	251	259	NVKDVFSAV		0.108	0.14	0.1	0.3	0.303	0.289	1.683	1.717	1.646	3.313	3.271	3.25
MtCorBΔC+ATP	257	267	SAVFRQQTSAT		3.453	3.417	3.547	4.113	4.072	3.974	5.865	5.779	5.701	7.019	7.014	6.992
MtCorBΔC+ATP	259	267	VFRQQTSAT		3.397	3.392	3.371	4.057	3.983	4.04	4.856	4.872	4.969	5.29	5.315	5.199
MtCorBΔC+ATP	260	267	FRQQTSAT		3.342	3.334	3.291	3.639	3.729	3.55	4.513	4.558	4.495	4.546	4.486	4.43
MtCorBΔC+ATP	261	267	RQQTSAT		2.698	2.636	2.644	2.98	2.902	2.92	3.775	3.796	3.806	3.725	3.746	3.68
MtCorBΔC+ATP	268	287	IRDLMYEPYFIPESKKIDEL		0.464	0.495	0.425	1.188	1.196	1.266	2.686	2.67	2.625	4.64	4.652	4.722
MtCorBΔC+ATP	268	288	IRDLMYEPYFIPESKKIDELL		0.532	0.57	0.589	1.381	1.296	1.428	3.05	3.039	3.036	5.315	4.881	5.364
MtCorBΔC+ATP	271	287	LMYEPYFIPESKKIDEL		0.571	0.741	0.49	1.361	1.227	1.307	2.792	2.981	2.806	4.675	4.677	4.712
MtCorBΔC+ATP	273	287	YEPYFIPESKKIDEL		0.16	0.11	0.168	0.649	0.682	0.627	2.083	2.154	2.113	3.968	3.878	3.95
MtCorBΔC+ATP	273	288	YEPYFIPESKKIDELL		0.24	0.246	0.228	0.657	0.804	0.743	2.66	2.484	2.416	4.723	4.587	4.394
MtCorBΔC+ATP	288	298	LKELQVKKQHM		0.479	0.506	0.43	1.505	1.611	1.355	3.359	3.391	3.366	4.947	4.996	4.867
MtCorBΔC+ATP	288	300	LKELQVKKQHMAV		0.282	0.208	0.222	1.158	1.115	1.095	2.983	2.942	2.945	4.444	4.479	4.451
MtCorBΔC+ATP	288	302	LKELQVKKQHMAVVL		0.256	0.279	0.245	0.995	1.065	0.969	2.509	2.543	2.567	3.883	3.938	3.978
MtCorBΔC+ATP	291	300	LQVKKQHMAV		0.343	0.411	0.353	1.152	1.17	1.138	2.552	2.587	2.519	2.978	2.911	2.836
MtCorBΔC+ATP	301	308	VLDEYGSF		0.552	0.558	0.488	0.931	0.923	0.965	1.922	1.87	1.858	2.369	2.329	2.337
MtCorBΔC+ATP	303	308	DEYGSF		0.39	0.363	0.372	0.773	0.724	0.703	1.545	1.524	1.526	1.919	1.928	1.941
MtCorBΔC+ATP	309	317	AGIVTVEDM		0.051	0.051	0.062	0.13	0.144	0.128	0.833	0.878	0.842	1.727	1.77	1.761
MtCorBΔC+ATP	309	318	AGIVTVEDML		0.073	0.074	0.079	0.159	0.211	0.206	0.907	0.913	0.96	1.922	1.949	1.917
MtCorBΔC+ATP	318	328	LEELVGEILDE		0.209	0.289	0.28	0.678	0.564	0.567	3.225	3.26	3.271	5.045	5.127	5.095
MtCorBΔC+ATP	345	355	LVDARTWVEHL		0	0	0	0	0	0	0	0	0	0	0	0
MtCorBΔC+ATP	359	368	LDLNLPLMDT		0	0	0	0	0	0	0	0	0	0	0	0
MtCorBΔC+ATP	360	368	DLNLPLMDT		0	0	0	0	0	0	0	0	0	0	0	0
MtCorBΔC+ATP	364	368	PLMDT		0	0	0	0	0	0	0	0	0	0	0	0
MtCorBΔC+ATP	376	396	VIERLGHIPRRGEVVKIEESN		0	0	0	0	0	0	0	0	0	0	0	0
MtCorBΔC+ATP	376	399	VIERLGHIPRRGEVVKIEESNVTL		0	0	0	0	0	0	0	0	0	0	0	0
MtCorBΔC+ATP	377	397	IERLGHIPRRGEVVKIEESNV		0	0	0	0	0	0	0	0	0	0	0	0
MtCorBΔC+ATP	400	414	VVMQMRGRRIVKVKL		0	0	0	0	0	0	0	0	0	0	0	0
MtCorBΔC+ATP	415	434	IIGPPVPPTESRLEHHHHHH		0	0	0	0	0	0	0	0	0	0	0	0
MtCorBΔC+ATP	425	434	SRLEHHHHHH		0	0	0	0	0	0	0	0	0	0	0	0
0	0	0	0		0	0	0	0	0	0	0	0	0	0	0	0
0	0	0	0		0	0	0	0	0	0	0	0	0	0	0	0
0	0	0	0		0	0	0	0	0	0	0	0	0	0	0	0
0	0	0	0		0	0	0	0	0	0	0	0	0	0	0	0

## Sheet: Fig. S7 - # D
				MtCorB									MtCorB+ATP									MtCorBΔC-1D1									MtCorBΔC+ATP									MtCorB vs MtCorBΔC									MtCorB vs MtCorB+ATP
State	Start	End	Sequence	3	SD	30	SD	300	SD	3000	SD		3	SD	30	SD	300	SD	3000	SD		3	SD	30	SD	300	SD	3000	SD		3	SD	30	SD	300	SD	3000	SD		3	SD	30	SD	300	SD	3000	SD		3
MtCorB	32	64	ISITRAKVHALQSQGRKGAKALDTLKRSTDAIQ	6.39833	0.127143	11.1885	0.133643	16.2267	0.185257	16.159	0.195561		6.15	0.0711407	11.437	0.115966	16.3427	0.176288	16.323	0.241025		6.14467	0.267788	10.445	0.121939	16.2393	0.169488	16.2937	0.208879		6.28433	0.175756	11.011	0.157617	16.303	0.0784602	16.5417	0.118568		0.253667	0.394931	0.7435	0.255582	-0.0126667	0.354746	-0.134667	0.404439		0.248333
MtCorB	32	68	ISITRAKVHALQSQGRKGAKALDTLKRSTDAIQITTL	5.087	0.0542863	9.8005	0.130815	15.2877	0.193918	16.053	0.190292		4.73	0.116065	10.8353	0.237938	15.7383	0.0432474	16.0623	0.123699		4.588	0.256303	9.143	0.199276	15.4177	0.0434089	15.9717	0.0959184		4.86767	0.17365	9.195	0.112641	15.5223	0.14746	16.1	0.252264		0.499	0.310589	0.6575	0.330091	-0.13	0.237327	0.0813333	0.28621		0.357
MtCorB	56	64	LKRSTDAIQ	1.40933	0.028006	2.889	0.0339411	3.85233	0.0539011	4.318	0.0043589		1.413	0.0930161	2.858	0.0202237	3.593	0.0209523	4.28033	0.0183394		1.368	0.0147986	2.91167	0.032532	3.622	0.0412432	4.14467	0.068252		1.38933	0.0464901	2.66767	0.0436616	3.881	0.0295127	4.18133	0.0191398		0.0413333	0.0428046	-0.0226667	0.0664732	0.230333	0.0951443	0.173333	0.0726109		-0.00366667
MtCorB	69	75	IGSTIAN	0.0433333	0.0115902	0.0815	0.00777817	0.0813333	0.0249065	0.0673333	0.0198578		0.0616667	0.00321455	0.117667	0.0341223	0.0866667	0.0477214	0.0936667	0.0300888		0.0653333	0.0245425	0.0946667	0.0200333	0.111	0.013	0.101333	0.0285015		0.0333333	0.0262742	0.126667	0.0274651	0.0856667	0.022723	0.0813333	0.0298719		-0.022	0.0361327	-0.0131667	0.0278115	-0.0296667	0.0379065	-0.034	0.0483593		-0.0183333
MtCorB	69	81	IGSTIANVAVASL	0.0706667	0.0085049	0.0815	0.0360624	0.0713333	0.0170392	0.0496667	0.01861		0.0596667	0.0219621	0.0536667	0.0259294	0.0696667	0.0330807	0.068	0.0238956		0.0816667	0.0192959	0.075	0.0192873	0.0913333	0.00665833	0.0713333	0.0140119		0.0843333	0.00251661	0.064	0.0225167	0.097	0.0276225	0.073	0.0217945		-0.011	0.0278008	0.0065	0.0553497	-0.02	0.0236975	-0.0216667	0.0326219		0.011
MtCorB	117	124	YASRYTEE	1.012	0.0121655	2.6065	0.033234	3.74633	0.051316	3.858	0.0311769		0.926	0.0347707	2.588	0.00458258	3.59333	0.0427122	3.91733	0.0211266		0.912333	0.0628517	2.455	0.0360555	3.65633	0.0395264	3.97767	0.0439356		0.990667	0.0228546	2.43233	0.0367469	3.609	0.0183576	3.757	0.0295466		0.0996667	0.0750172	0.1515	0.0692895	0.09	0.0908424	-0.119667	0.0751125		0.086
MtCorB	125	134	LALRVSRPIL	0.0443333	0.0061101	0.3695	0.0502046	1.49633	0.105813	4.29067	0.0365011		0.06	0.0493862	0.429333	0.062788	1.557	0.0915369	4.211	0.0196723		0.0903333	0.0651255	0.31	0.0183303	1.528	0.0553805	4.03767	0.0546016		0.0613333	0.049813	0.362333	0.0585861	1.42033	0.0126623	4.02133	0.0120968		-0.046	0.0712356	0.0595	0.0685349	-0.0316667	0.161193	0.253	0.0911027		-0.0156667
MtCorB	125	135	LALRVSRPILF	0.0726667	0.029023	0.4825	0.00494975	1.646	0.0867583	4.56667	0.0357957		0.0863333	0.0100664	0.375333	0.0817088	1.60533	0.0567127	4.71567	0.0277369		0.086	0.0468722	0.326667	0.0104083	1.566	0.0596322	4.40833	0.0419325		0.0953333	0.0213854	0.350333	0.0382143	1.587	0.0166433	4.37667	0.0910018		-0.0133333	0.0758951	0.155833	0.0153581	0.08	0.14639	0.158333	0.0777282		-0.0136667
MtCorB	135	144	FFSKLLYPVL	0.133333	0.0506392	0.3645	0.0417193	1.35667	0.0360879	2.608	0.0790759		0.147333	0.00208167	0.37	0.0524214	1.40367	0.0570468	2.69167	0.0434089		0.176333	0.0323161	0.288	0.0228692	1.31833	0.0575529	2.529	0.032078		0.152333	0.022723	0.290667	0.0141539	1.34267	0.00907377	2.53867	0.0427239		-0.043	0.0829554	0.0765	0.0645885	0.0383333	0.0936407	0.079	0.111154		-0.014
MtCorB	136	144	FSKLLYPVL	0.001	0.001	0.1095	0.00353553	1.287	0.0433474	2.602	0.0421426		0.0103333	0.00351188	0.126333	0.0125831	1.375	0.0345109	2.75633	0.0255799		0.0136667	0.0051316	0.202667	0.0370045	1.18	0.0252389	2.54567	0.0270247		0.00566667	0.00404145	0.203667	0.037899	1.19467	0.011547	2.52667	0.0180093		-0.0126667	0.0061316	-0.0931667	0.04054	0.107	0.0685863	0.0563333	0.0691673		-0.00933333
MtCorB	145	154	WVTDRIEQQF	1.39	0.0278747	3.695	0.0296985	5.66867	0.0083865	6.17833	0.0346747		1.328	0.02498	3.65467	0.0593408	5.49933	0.0100664	6.18533	0.0296704		1.62633	0.00493288	3.489	0.0251595	5.615	0.0141774	6.14	0.0276225		1.65133	0.0106927	3.35033	0.0602522	5.536	0.054111	6.06167	0.037072		-0.236333	0.0328076	0.206	0.054858	0.0536667	0.0225639	0.0383333	0.0622971		0.062
MtCorB	155	169	AFRPGVTEPVVTEEE	7.891	0.0355106	8.0725	0.0275772	8.06167	0.0901684	8.267	0.0799562		7.55833	0.110151	8.13833	0.0851959	8.12367	0.0425715	8.38333	0.0572742		7.734	0.060531	8.03367	0.111648	8.25233	0.00737111	8.20833	0.0745743		7.71067	0.0565803	8.03967	0.0780406	8.21733	0.0440038	8.11567	0.0321299		0.157	0.0960415	0.0388333	0.139225	-0.190667	0.0975395	0.0586667	0.154531		0.332667
MtCorB	173	191	WIDVGEEEGTIEEEERDML	11.4517	0.168654	12.4825	0.0445477	12.304	0.0229129	12.5103	0.153213		11.42	0.125048	12.049	0.0348712	12.204	0.0395854	12.4507	0.0771643		11.6937	0.119517	12.0707	0.0906936	12.1257	0.0156312	12.379	0.0696563		11.6393	0.0450814	12.1687	0.0802143	12.1127	0.0985004	12.2957	0.0902792		-0.242	0.288172	0.411833	0.135241	0.178333	0.038544	0.131333	0.22287		0.0316667
MtCorB	176	188	VGEEEGTIEEEER	5.99833	0.0496622	6.1935	0.00494975	6.71467	0.121088	6.737	0.0677717		5.878	0.039281	6.14833	0.0865583	6.42	0.0572975	6.69867	0.0726108		5.68967	0.020502	6.56267	0.046801	6.53833	0.00152753	6.582	0.0867122		5.87933	0.0526909	6.09867	0.0267644	6.58	0.0515655	6.61733	0.044411		0.308667	0.0701642	-0.369167	0.0517507	0.176333	0.122616	0.155	0.154484		0.120333
MtCorB	186	191	EERDML	2.27367	0.0260256	2.3405	0.0247487	2.40767	0.0265769	2.40867	0.0424774		2.20333	0.0189033	2.33733	0.0400042	2.37833	0.00665833	2.39967	0.0332916		2.18567	0.0173877	2.305	0.0182483	2.39433	0.00776745	2.42167	0.0188237		2.22467	0.0448367	2.30667	0.0113725	2.38733	0.0270986	2.416	0.0043589		0.088	0.0434134	0.0355	0.042997	0.0133333	0.0343444	-0.013	0.0613012		0.0703333
MtCorB	196	204	RFGDTTARE	0.813333	0.0282194	1.234	0.0551543	1.969	0.0445421	3.09767	0.0300056		0.887	0.0410366	1.19033	0.0939273	1.62767	0.0318957	2.31333	0.0458839		0.968333	0.0511892	1.38167	0.0395264	2.37733	0.0217332	3.849	0.0642106		1.08533	0.037072	1.36567	0.0648408	1.87167	0.0292803	2.46167	0.0409919		-0.155	0.0794086	-0.147667	0.0946807	-0.408333	0.0662753	-0.751333	0.0942161		-0.0736667
MtCorB	196	214	RFGDTTAREVMTPRVDVVM	0.622	0.0236432	1.675	0.0339411	4.37133	0.0863964	7.46533	0.0257747		0.526	0.0555068	1.31233	0.0606163	1.87267	0.0465009	3.59633	0.0735686		0.698	0.0576888	1.71567	0.0834646	5.12733	0.0344867	9.04567	0.0949754		0.658	0.0407063	1.312	0.0243311	2.022	0.0150997	3.04833	0.0446132		-0.076	0.081332	-0.0406667	0.117406	-0.756	0.120883	-1.58033	0.12075		0.096
MtCorB	203	214	REVMTPRVDVVM	0.298333	0.0398037	1.147	0.0169706	3.50133	0.0177858	5.26867	0.0359212		0.262	0.0462925	0.83	0.056	1.22633	0.067471	2.43433	0.0267644		0.293667	0.0716961	1.29933	0.0609617	3.787	0.0518845	5.355	0.03747		0.235333	0.0995105	0.696	0.0411461	1.006	0.0597578	1.57067	0.0627402		0.00466667	0.1115	-0.152333	0.0779323	-0.285667	0.0696702	-0.0863333	0.0733912		0.0363333
MtCorB	205	214	VMTPRVDVVM	0.243	0.0105357	1.2405	0.0162635	3.42867	0.0386566	5.038	0.0467654		0.185667	0.0120968	0.794	0.0639296	1.16033	0.016773	2.36933	0.0510718		0.302667	0.0405134	1.19967	0.0515493	3.71233	0.0226789	5.323	0.0229129		0.207667	0.0171561	0.788	0.042	1.05533	0.0125033	1.582	0.0242487		-0.0596667	0.051049	0.0408333	0.0678128	-0.283667	0.0613355	-0.285	0.0696783		0.0573333
MtCorB	208	214	PRVDVVM	0.223333	0.0196044	1.0505	0.00494975	2.54867	0.00862168	3.464	0.0278388		0.198	0.0453982	0.747333	0.0291433	1.02967	0.0340343	1.77567	0.00896289		0.24	0.0345977	1.04733	0.0500033	2.78633	0.0277369	3.82967	0.00378594		0.202	0.0190788	0.775333	0.0650718	0.979333	0.0271539	1.217	0.0160935		-0.0166667	0.0542021	0.00316667	0.0549531	-0.237667	0.0363585	-0.365667	0.0316248		0.0253333
MtCorB	215	224	IEDTATLESA	1.16267	0.0700381	2.392	0.0169706	3.426	0.0402865	4.24633	0.0922189		1.293	0.113168	2.282	0.0771168	3.204	0.023	4.24067	0.0688065		1.40167	0.0449592	2.54533	0.0483873	3.37167	0.037421	4.237	0.0115326		1.20267	0.0326241	2.31767	0.104175	3.58933	0.067278	4.18733	0.0695509		-0.239	0.114997	-0.153333	0.0653579	0.0543333	0.0777075	0.00933333	0.103752		-0.130333
MtCorB	215	225	IEDTATLESAL	1.013	0.0295127	2.73	0.10748	3.43933	0.0609945	4.288	0.0619919		0.98	0.0570263	2.49767	0.0564476	3.383	0.0406325	4.21767	0.0169214		1.23833	0.166506	2.483	0.100643	3.46967	0.0930072	4.38133	0.0432474		1.23433	0.0690821	2.28667	0.0328836	3.43133	0.0421584	4.15367	0.0553745		-0.225333	0.196019	0.247	0.208123	-0.0303333	0.154002	-0.0933333	0.105239		0.033
MtCorB	225	233	LAIFNETGF	0.246333	0.0106927	0.9265	0.0855599	2.63367	0.0312143	3.33967	0.0525389		0.216667	0.033126	0.578667	0.0188237	1.59067	0.0450592	2.80133	0.0441059		0.772333	0.0603517	1.419	0.0346554	2.803	0.0034641	3.17533	0.0292632		0.192	0.0754387	0.351667	0.0411015	1.31067	0.0198578	2.41767	0.061655		-0.526	0.0710444	-0.4925	0.120215	-0.169333	0.0346784	0.164333	0.081802		0.0296667
MtCorB	226	233	AIFNETGF	0.197667	0.0333816	0.819	0.0212132	2.405	0.0396106	3.05233	0.0530031		0.0816667	0.00907377	0.31	0.0505866	1.161	0.009	2.60433	0.0179258		0.566333	0.0440151	1.299	0.0462925	2.855	0.007	3.07533	0.0424539		0.0966667	0.0085049	0.301333	0.0191398	1.254	0.0230651	2.269	0.0255343		-0.368667	0.0773968	-0.48	0.0675058	-0.45	0.0466106	-0.023	0.095457		0.116
MtCorB	229	233	NETGF	0.193667	0.0274651	0.6885	0.00777817	1.798	0.0160935	2.08667	0.0156312		0.073	0.00916515	0.308667	0.00568624	0.985	0.0253574	1.79	0.019		0.599667	0.025697	1.05967	0.0291433	1.909	0.0121655	2.03633	0.00665833		0.0946667	0.00702377	0.317333	0.0149778	1.01167	0.0210079	1.504	0.023388		-0.406	0.0531621	-0.371167	0.0369215	-0.111	0.028259	0.0503333	0.0222895		0.120667
MtCorB	229	250	NETGFSRIPVYHERIDNIVGLL	0.710667	0.062963	1.707	0.0551543	2.64333	0.122186	3.74067	0.0473533		0.523333	0.0438786	1.12233	0.0718633	2.241	0.117115	3.383	0.230089		1.019	0.0736139	1.84733	0.0585178	2.71867	0.116243	3.686	0.144385		0.573667	0.0145717	1.07767	0.0391706	2.02067	0.0155349	3.29933	0.0133167		-0.308333	0.136577	-0.140333	0.113672	-0.0753333	0.238428	0.0546667	0.191738		0.187333
MtCorB	233	250	FSRIPVYHERIDNIVGLL	0.389	0.0997146	1.0275	0.132229	1.557	0.0785621	2.59533	0.0551574		0.417	0.0549454	0.904333	0.0608797	1.65133	0.120799	2.44467	0.115518		0.575667	0.0799396	1.04933	0.0810946	1.57167	0.0784368	2.492	0.137706		0.469333	0.0309892	0.888667	0.0385011	1.47367	0.0525008	2.31933	0.117475		-0.186667	0.179654	-0.0218333	0.213324	-0.0146667	0.156999	0.103333	0.192864		-0.028
MtCorB	234	250	SRIPVYHERIDNIVGLL	0.447333	0.0249867	0.9965	0.0502046	1.48433	0.0531256	2.40833	0.00896289		0.45	0.0174356	0.968	0.0430349	1.72867	0.072148	2.36167	0.0866737		0.505333	0.00832666	0.99	0.032078	1.494	0.0448442	2.40333	0.0573265		0.503	0.0204206	0.941333	0.010504	1.43533	0.00680686	2.23233	0.123715		-0.058	0.0333133	0.0065	0.0822826	-0.00966667	0.0979698	0.005	0.0662894		-0.00266667
MtCorB	234	256	SRIPVYHERIDNIVGLLNVKDVF	0.536333	0.0504612	1.5895	0.0643467	2.207	0.175211	3.829	0.122882		0.467333	0.100451	1.075	0.235975	2.09267	0.088444	3.53967	0.105306		0.539333	0.150071	1.47467	0.136434	2.578	0.0661438	4.43233	0.220355		0.396333	0.0499032	0.838	0.122462	2.03967	0.0552479	3.26433	0.0748755		-0.003	0.200532	0.114833	0.200781	-0.371	0.241355	-0.603333	0.343237		0.069
MtCorB	242	249	RIDNIVGL	0.00366667	0.0011547	0.0265	0.0275772	0.425	0.0441928	1.30533	0.0559494		0.009	0.00608276	0.0863333	0.0750822	0.816667	0.0204287	1.268	0.0327872		0.0146667	0.0133167	0.0106667	0.0167432	0.354	0.0360555	1.22667	0.0321299		0.00666667	0.00665833	0.0613333	0.0679877	0.348667	0.0215484	1.43433	0.038553		-0.011	0.0144714	0.0158333	0.0443203	0.071	0.0802483	0.0786667	0.0880793		-0.00533333
MtCorB	242	250	RIDNIVGLL	0.0903333	0.0208167	0.1205	0.0954594	0.327	0.0101489	1.09767	0.038397		0.0766667	0.0317857	0.142667	0.0455448	0.628667	0.016773	1.12033	0.0478156		0.0583333	0.0335012	0.0653333	0.0262742	0.351	0.0306431	1.13467	0.0543538		0.0493333	0.0306649	0.103	0.019975	0.305667	0.0104083	0.956333	0.0523673		0.032	0.0543179	0.0551667	0.121734	-0.024	0.040792	-0.037	0.0927508		0.0136667
MtCorB	246	256	IVGLLNVKDVF	0.366333	0.0482113	0.8485	0.00212132	1.08333	0.0450814	1.92167	0.0621477		0.179333	0.0985715	0.455667	0.0375278	1.05633	0.0335609	1.52467	0.0526909		0.438667	0.0764613	0.836	0.0646297	1.45633	0.0319739	2.858	0.0157162		0.206	0.0207846	0.26	0.0566657	1.04433	0.018037	1.396	0.0646297		-0.0723333	0.124673	0.0125	0.066751	-0.373	0.0770554	-0.936333	0.0778639		0.187
MtCorB	251	259	NVKDVFSAV	0.378	0.0122882	1.593	0.019799	3.18767	0.0474377	4.24133	0.0292632		0.133667	0.016773	0.31	0.0321403	2.13567	0.0582866	3.843	0.0137477		0.558667	0.038553	1.852	0.041328	3.546	0.0402865	4.362	0.047655		0.116	0.021166	0.297333	0.00737111	1.682	0.0355106	3.278	0.032078		-0.180667	0.0508412	-0.259	0.0611269	-0.358333	0.0877242	-0.120667	0.0769182		0.244333
MtCorB	257	267	SAVFRQQTSAT	3.56967	0.0205994	4.6035	0.0502046	6.95133	0.0274287	7.47433	0.0536781		3.10067	0.0531162	4.05767	0.049034	5.81333	0.0515008	7.394	0.105014		3.84167	0.0635793	4.88867	0.0180093	7.052	0.0622334	7.334	0.0408412		3.47233	0.0671218	4.053	0.0714213	5.78167	0.0820325	7.00833	0.0143643		-0.272	0.0841787	-0.285167	0.0682138	-0.100667	0.0896621	0.140333	0.0945192		0.469
MtCorB	259	267	VFRQQTSAT	3.51067	0.0560476	4.189	0.0777817	4.96133	0.037421	5.284	0.0640234		3.22933	0.0270617	4.263	0.0393573	4.893	0.01249	5.24	0.0353695		3.62667	0.0277909	4.18467	0.0390171	5.004	0.042	5.24167	0.0327159		3.38667	0.0137961	4.02667	0.0387599	4.899	0.0611474	5.268	0.0610492		-0.116	0.0838385	0.00433333	0.116799	-0.0426667	0.079421	0.0423333	0.0967394		0.281333
MtCorB	260	267	FRQQTSAT	3.29	0.0181934	3.965	0.0183848	4.55867	0.0100167	4.61533	0.0240069		3.02	0.0337787	3.68367	0.0566245	4.177	0.0359305	4.78433	0.0135769		3.339	0.0208806	3.918	0.0252389	4.596	0.0395854	4.59167	0.0361156		3.32233	0.0274287	3.63933	0.0895005	4.522	0.03245	4.48733	0.0580115		-0.049	0.039074	0.047	0.0436236	-0.0373333	0.049602	0.0236667	0.0601225		0.27
MtCorB	261	267	RQQTSAT	2.70433	0.0375411	3.145	0.00707107	3.59233	0.0430155	3.871	0.0302655		2.52767	0.00776745	3.01067	0.0198578	3.47167	0.0085049	3.725	0.0552178		2.84633	0.0284488	3.07067	0.0304357	3.796	0.0219317	3.86133	0.0172434		2.65933	0.0337244	2.934	0.0408412	3.79233	0.0158219	3.717	0.0337194		-0.142	0.0659899	0.0743333	0.0375068	-0.203667	0.0649472	0.00966667	0.0475088		0.176667
MtCorB	268	287	IRDLMYEPYFIPESKKIDEL	0.390333	0.0136504	1.1875	0.0346482	2.894	0.0181934	4.56533	0.0535755		0.391	0.0271846	1.03633	0.050362	2.32067	0.039145	4.29433	0.0640807		0.482	0.0397366	1.32567	0.039879	3.394	0.0675352	5.78167	0.0523673		0.461333	0.0350761	1.21667	0.0429108	2.66033	0.031628	4.67133	0.0442869		-0.0916667	0.053387	-0.138167	0.0745272	-0.5	0.0857286	-1.21633	0.105943		-0.000666667
MtCorB	268	288	IRDLMYEPYFIPESKKIDELL	0.489	0.0911647	1.345	0.0678823	3.24767	0.0210317	5.11667	0.0228108		0.221	0.066053	1.11267	0.0770346	2.52233	0.0209841	4.615	0.0343948		0.702667	0.274526	1.55567	0.174921	3.82633	0.108583	6.84933	0.0882629		0.563667	0.029023	1.36833	0.0669054	3.04167	0.00737111	5.18667	0.265846		-0.213667	0.36569	-0.210667	0.242803	-0.578667	0.129615	-1.73267	0.111074		0.268
MtCorB	271	287	LMYEPYFIPESKKIDEL	0.524667	0.0498932	1.3315	0.00212132	3.077	0.123089	4.56567	0.0792549		0.408	0.0666408	1.08333	0.0593408	2.84667	0.0209841	4.30533	0.0871569		0.527333	0.0330807	1.45733	0.0866737	3.455	0.0580259	5.67667	0.0660025		0.600667	0.128103	1.29833	0.0674191	2.85967	0.105311	4.688	0.0208087		-0.00266667	0.0829739	-0.125833	0.088795	-0.378	0.181115	-1.111	0.145257		0.116667
MtCorB	273	287	YEPYFIPESKKIDEL	0.152667	0.0110151	0.5895	0.0318198	2.28167	0.0488399	3.77267	0.0721411		0.0186667	0.022745	0.375667	0.0452806	1.74133	0.0265016	3.522	0.0992421		0.194333	0.0323161	0.775667	0.0193477	2.78333	0.0120139	4.913	0.0348712		0.146	0.0314325	0.652667	0.0276827	2.11667	0.0356417	3.932	0.0476235		-0.0416667	0.0433313	-0.186167	0.0511675	-0.501667	0.0608538	-1.14033	0.107012		0.134
MtCorB	273	288	YEPYFIPESKKIDELL	0.162	0.106057	0.897	0.0127279	2.66367	0.0305996	4.413	0.0924554		0.117	0.013	0.673667	0.0174738	2.621	0.0236432	4.35767	0.0584323		0.209667	0.0588246	0.851667	0.153396	3.282	0.0776981	5.96467	0.0604345		0.238	0.00916515	0.734667	0.0738535	2.52	0.125921	4.568	0.165321		-0.0476667	0.164881	0.0453333	0.166124	-0.618333	0.108298	-1.55167	0.15289		0.045
MtCorB	288	298	LKELQVKKQHM	0.263667	0.0793557	0.897	0.0565685	2.68167	0.0546291	4.65033	0.0258908		0.195	0.0457384	1.28567	0.0117189	2.825	0.0565066	4.39433	0.0259294		0.974333	0.0892039	2.43967	0.0211266	5.12933	0.0759627	5.29033	0.0816844		0.471667	0.038527	1.49033	0.128629	3.372	0.0168226	4.93667	0.0651178		-0.710667	0.16856	-1.54267	0.0776951	-2.44767	0.130592	-0.64	0.107575		0.0686667
MtCorB	288	300	LKELQVKKQHMAV	0.107667	0.0289194	0.584	0.0579828	2.29733	0.0394631	4.17067	0.0571431		0.00866667	0.00896289	0.671333	0.0750489	2.103	0.13739	3.62267	0.0617198		0.664667	0.0353459	2.05733	0.0211975	4.366	0.0858429	4.954	0.0572364		0.237333	0.0393107	1.12267	0.0321921	2.95667	0.0228546	4.458	0.0185203		-0.557	0.0642653	-1.47333	0.0791802	-2.06867	0.125306	-0.783333	0.114379		0.099
MtCorB	288	302	LKELQVKKQHMAVVL	0.16	0.0285832	0.681	0.141421	2.049	0.0730821	3.66333	0.0408697		0.206667	0.0655312	0.737667	0.0965108	1.82067	0.0791854	3.109	0.095142		0.702333	0.0362261	1.84867	0.0885005	3.912	0.0363456	4.273	0.0899389		0.26	0.0173494	1.00967	0.0496521	2.53967	0.0291433	3.933	0.047697		-0.542333	0.0648094	-1.16767	0.229922	-1.863	0.109428	-0.609667	0.130809		-0.0466667
MtCorB	291	300	LQVKKQHMAV	0.161667	0.0248261	0.564	0.0141421	1.946	0.0658179	2.785	0.07496		0.167667	0.0628835	0.832	0.0830723	1.60167	0.0433167	2.765	0.0809877		0.803333	0.0206478	1.82533	0.0291433	2.83333	0.0302379	3.01333	0.0275379		0.369	0.0367151	1.15333	0.0160416	2.55267	0.0340049	2.90833	0.0710375		-0.641667	0.0454739	-1.26133	0.0432855	-0.887333	0.0960559	-0.228333	0.102498		-0.006
MtCorB	301	308	VLDEYGSF	0.473	0.0687677	0.8865	0.00777817	1.69167	0.0616468	2.33433	0.0310054		0.319333	0.0588246	0.607	0.0433128	1.30333	0.0493694	2.298	0.0461303		0.578667	0.0425245	0.960333	0.0300721	1.834	0.036428	2.406	0.0112694		0.532667	0.0387986	0.939667	0.022301	1.88333	0.0340196	2.345	0.021166		-0.105667	0.111292	-0.0738333	0.0378503	-0.142333	0.0980749	-0.0716667	0.0422748		0.153667
MtCorB	303	308	DEYGSF	0.228	0.0190788	0.687	0.0282843	1.364	0.0481352	1.74233	0.0064291		0.174	0.0219317	0.398333	0.031628	0.707	0.0340735	1.796	0.0285832		0.446	0.0438634	0.736	0.0468935	1.48533	0.0160104	1.872	0.0141774		0.375	0.0137477	0.733333	0.0359212	1.53167	0.0115902	1.92933	0.0110604		-0.218	0.0629422	-0.049	0.0751778	-0.121333	0.0641456	-0.129667	0.0206065		0.054
MtCorB	309	317	AGIVTVEDM	0.182667	0.0495412	0.6585	0.0671751	1.768	0.0665056	2.80767	0.067951		0.212667	0.0228108	0.313333	0.0673003	1.17333	0.0140119	1.94	0.0348712		0.350333	0.0117189	1.53533	0.052653	3.46867	0.0427707	3.708	0.0478435		0.0546667	0.00635085	0.134	0.0087178	0.851	0.0238118	1.75267	0.0226789		-0.167667	0.0612602	-0.876833	0.119828	-1.70067	0.109276	-0.900333	0.115794		-0.03
MtCorB	309	318	AGIVTVEDML	0.217	0.0468615	0.822	0.0735391	2.021	0.0235797	3.783	0.072298		0.317	0.0620242	0.496	0.0646297	1.34	0.0307896	2.19	0.0325115		0.513333	0.0570731	1.97133	0.0657292	4.702	0.0702922	5.11967	0.0711782		0.0753333	0.00321455	0.192	0.028688	0.926667	0.029023	1.92933	0.0172143		-0.296333	0.103935	-1.14933	0.139268	-2.681	0.0938719	-1.33667	0.143476		-0.1
MtCorB	318	328	LEELVGEILDE	0.286333	0.068252	0.7015	0.0374767	3.09433	0.0418848	4.98467	0.0453248		0.197333	0.056359	0.783	0.0575587	3.244	0.0502693	5.06833	0.0710023		0.103667	0.0614356	0.669667	0.0955214	3.02367	0.0195021	5.17033	0.057977		0.259333	0.0438216	0.603	0.0649692	3.252	0.0240208	5.089	0.041328		0.182667	0.129688	0.0318333	0.132998	0.0706667	0.0613869	-0.185667	0.103302		0.089
MtCorB	345	355	LVDARTWVEHL	0.308667	0.0663652	0.811	0.108894	3.01567	0.048645	4.681	0.044441		0.275	0.0340441	0.707667	0.0789451	1.66233	0.067951	4.57867	0.0135031																													0.0336667
MtCorB	359	368	LDLNLPLMDT	1.26433	0.0515978	2.6625	0.0657609	3.134	0.0204206	3.49633	0.0436616		0.895	0.0538609	2.49233	0.0340783	3.04133	0.0195533	3.47967	0.0542433																													0.369333
MtCorB	360	368	DLNLPLMDT	1.39033	0.032532	2.863	0.00848528	3.07067	0.0285715	3.19533	0.0176163		1.03133	0.0219393	2.274	0.0208087	2.94333	0.0479305	3.25467	0.0549212																													0.359
MtCorB	364	368	PLMDT	1.33	0.039	1.6685	0.00494975	2.14433	0.0190351	2.11733	0.03073		1.02967	0.0280416	1.574	0.0177764	2.02633	0.0337095	2.081	0.00655744																													0.300333
MtCorB	376	396	VIERLGHIPRRGEVVKIEESN	2.18067	0.0855005	4.0785	0.111016	5.28633	0.0717658	7.31133	0.12797		1.83233	0.0825126	3.38267	0.0996711	4.58467	0.0461988	6.641	0.0811665																													0.348333
MtCorB	376	399	VIERLGHIPRRGEVVKIEESNVTL	2.027	0.124205	3.7755	0.184555	5.092	0.130656	7.87433	0.0968005		1.76267	0.0950386	3.50433	0.0695725	4.446	0.155913	6.85433	0.125369																													0.264333
MtCorB	377	397	IERLGHIPRRGEVVKIEESNV	2.19333	0.121763	4.1005	0.0487904	5.31067	0.0955632	7.44433	0.0955528		1.82467	0.0558957	3.579	0.132378	4.673	0.0648151	6.565	0.107764																													0.368667
MtCorB	400	414	VVMQMRGRRIVKVKL	1.04833	0.057492	1.7195	0.00919239	2.78767	0.040129	4.018	0.0147309		1.14833	0.0352467	1.48567	0.109002	2.73767	0.0498029	4.137	0.0233024																													-0.1
MtCorB	415	434	IIGPPVPPTESRLEHHHHHH	2.50267	0.103074	3.1205	0.0997021	3.62233	0.064361	3.623	0.0387427		2.407	0.0337787	3.014	0.0815046	3.436	0.0461194	3.67267	0.0195021																													0.0956667
MtCorB	425	434	SRLEHHHHHH	0.504333	0.0981954	0.568	0.046669	0.649333	0.0300056	0.751333	0.074036		0.536	0.062	0.493333	0.0631691	0.535667	0.0584836	0.685333	0.0851254																													-0.0316667
[truncated: 43 more columns]

## Sheet: Fig. S7 - % D
				MtCorB									MtCorB+ATP									MtCorBΔC									MtCorBΔC+ATP									MtCNNM vs MtCorBΔC									MtCorB vs MtCorB+ATP
State	Start	End	Sequence	3	SD	30	SD	300	SD	3000	SD		3	SD	30	SD	300	SD	3000	SD		3	SD	30	SD	300	SD	3000	SD		3	SD	30	SD	300	SD	3000	SD		3	SD	30	SD	300	SD	3000	SD		3
MtCorB	32	64	ISITRAKVHALQSQGRKGAKALDTLKRSTDAIQ	20.639	0.409776	36.0915	0.430628	52.3447	0.597989	52.126	0.631615		19.8393	0.229587	36.8945	0.374059	52.7177	0.568431	52.6547	0.776745		19.8213	0.863132	33.6933	0.393224	52.3857	0.546861	52.561	0.674122		20.2713	0.566818	35.5203	0.508068	52.5907	0.252472	53.361	0.382545		0.817667	1.27291	2.39817	0.823852	-0.041	1.14485	-0.435	1.30574		0.799667
MtCorB	32	68	ISITRAKVHALQSQGRKGAKALDTLKRSTDAIQITTL	14.5343	0.155288	28.002	0.373352	43.6793	0.553571	45.8663	0.544114		13.515	0.331371	30.9583	0.679604	44.9663	0.123715	45.893	0.353068		13.109	0.731265	26.123	0.569248	44.051	0.124952	45.6343	0.273745		13.907	0.4959	26.2713	0.322103	44.3493	0.42118	45.9997	0.721323		1.42533	0.886553	1.879	0.9426	-0.371667	0.678523	0.232	0.817859		1.01933
MtCorB	56	64	LKRSTDAIQ	20.1323	0.399531	41.2725	0.485782	55.0323	0.768788	61.6847	0.0604511		20.183	1.32865	40.824	0.285953	51.333	0.297914	61.1487	0.266376		19.5437	0.205904	41.5953	0.460523	51.745	0.585918	59.211	0.97653		19.8457	0.66144	38.1087	0.622158	55.446	0.419329	59.7353	0.267564		0.588667	0.605435	-0.322833	0.946305	3.28733	1.35471	2.47367	1.03698		-0.0506667
MtCorB	69	75	IGSTIAN	0.864333	0.22759	1.6315	0.147785	1.62767	0.497227	1.34933	0.40447		1.23267	0.0652099	2.349	0.680831	1.735	0.95234	1.87167	0.597123		1.30267	0.495169	1.894	0.39649	2.21633	0.258003	2.028	0.574532		0.668667	0.525484	2.52933	0.556403	1.716	0.453309	1.62467	0.59586		-0.438333	0.722759	-0.2625	0.544275	-0.588667	0.755229	-0.678667	0.979002		-0.368333
MtCorB	69	81	IGSTIANVAVASL	0.64	0.0770779	0.7385	0.32739	0.647333	0.155693	0.454	0.16749		0.545333	0.199966	0.488333	0.236361	0.632	0.301597	0.617667	0.219528		0.742667	0.178326	0.680667	0.175717	0.829	0.0617333	0.651333	0.127131		0.766	0.0196977	0.578667	0.203672	0.883	0.251589	0.660667	0.197642		-0.102667	0.255404	0.0578333	0.503107	-0.181667	0.217426	-0.197333	0.294621		0.0946667
MtCorB	117	124	YASRYTEE	16.8677	0.198598	43.4465	0.557907	62.4357	0.85308	64.2997	0.515005		15.43	0.579671	43.1293	0.0787803	59.8867	0.71505	65.2903	0.346787		15.205	1.04561	40.9193	0.599648	60.9353	0.659405	66.2953	0.733287		16.517	0.381937	40.5377	0.60569	60.1507	0.308335	62.617	0.496047		1.66267	1.24421	2.52717	1.15755	1.50033	1.51249	-1.99567	1.24829		1.43767
MtCorB	125	134	LALRVSRPIL	0.632	0.0883912	5.28	0.714178	21.3793	1.51387	61.291	0.52015		0.858333	0.700641	6.131	0.904027	22.2407	1.3118	60.1543	0.28182		1.29433	0.928796	4.42567	0.267025	21.828	0.791896	57.6797	0.776998		0.872667	0.712097	5.179	0.83663	20.2917	0.183473	57.4467	0.170957		-0.662333	1.01719	0.854333	0.981203	-0.448667	2.30576	3.61133	1.29715		-0.226333
MtCorB	125	135	LALRVSRPILF	0.905667	0.364211	6.0305	0.0544472	20.5767	1.08466	57.083	0.450453		1.07833	0.12292	4.68733	1.02153	20.067	0.711869	58.9447	0.3496		1.076	0.586478	4.08067	0.126919	19.574	0.745914	55.1067	0.523097		1.19233	0.270045	4.379	0.481039	19.8383	0.209724	54.7097	1.13807		-0.170333	0.950689	1.94983	0.181366	1.00267	1.83057	1.97633	0.97355		-0.172667
MtCorB	135	144	FFSKLLYPVL	1.906	0.719029	5.2115	0.598919	19.384	0.515326	37.256	1.12733		2.10433	0.0325781	5.28367	0.752949	20.0497	0.815584	38.4567	0.619097		2.515	0.461689	4.11433	0.323545	18.831	0.824242	36.1277	0.453577		2.175	0.319567	4.15233	0.199003	19.18	0.13156	36.2637	0.615167		-0.609	1.18072	1.09717	0.922464	0.553	1.33957	1.12833	1.58091		-0.198333
MtCorB	136	144	FSKLLYPVL	0.019	0.0127671	1.8255	0.053033	21.447	0.724052	43.3687	0.706082		0.170667	0.0634455	2.108	0.207632	22.9217	0.573182	45.9363	0.424661		0.227667	0.0846306	3.37433	0.615593	19.6653	0.417413	42.4267	0.447823		0.0943333	0.0615332	3.39733	0.638347	19.9137	0.19082	42.109	0.303317		-0.208667	0.0973977	-1.54883	0.668626	1.78167	1.14146	0.942	1.15391		-0.151667
MtCorB	145	154	WVTDRIEQQF	17.3757	0.351046	46.1865	0.375474	70.863	0.105887	77.2293	0.438105		16.6013	0.313793	45.6813	0.743835	68.7407	0.130236	77.313	0.371162		20.328	0.0661891	43.6113	0.315902	70.187	0.178782	76.747	0.348142		20.64	0.136525	41.8787	0.757306	69.2013	0.677106	75.7737	0.46558		-2.95233	0.417235	2.57517	0.691376	0.676	0.284669	0.482333	0.786248		0.774333
MtCorB	155	169	AFRPGVTEPVVTEEE	71.7347	0.322624	73.3895	0.251023	73.288	0.81912	75.1557	0.72828		68.7137	0.998868	73.9867	0.773414	73.8517	0.388214	76.208	0.52171		70.3087	0.551327	73.0317	1.01668	75.0217	0.0680759	74.6213	0.678403		70.0963	0.517597	73.0857	0.709298	74.7043	0.401689	73.7787	0.295392		1.426	0.873951	0.357833	1.2677	-1.73367	0.887196	0.534333	1.40668		3.021
MtCorB	173	191	WIDVGEEEGTIEEEERDML	67.3633	0.994507	73.4285	0.260922	72.3757	0.133118	73.591	0.901669		67.176	0.733603	70.8773	0.205213	71.787	0.231968	73.2403	0.455362		68.7867	0.70261	71.002	0.53404	71.3267	0.0933292	72.8177	0.410104		68.4687	0.264549	71.5793	0.470286	71.25	0.579699	72.328	0.531941		-1.42333	1.69712	2.4265	0.794963	1.049	0.226447	0.773333	1.31177		0.187333
MtCorB	176	188	VGEEEGTIEEEER	54.5297	0.454672	56.3025	0.0431335	61.0457	1.1013	61.2443	0.61515		53.4397	0.356584	55.8937	0.784085	58.364	0.521623	60.8947	0.658199		51.7243	0.1875	59.6623	0.426599	59.4387	0.0140119	59.8373	0.79111		53.4487	0.477333	55.4413	0.244903	59.82	0.470625	60.1553	0.400078		2.80533	0.642172	-3.35983	0.469732	1.607	1.11531	1.407	1.40626		1.09
MtCorB	186	191	EERDML	56.8493	0.64678	58.5065	0.613062	60.196	0.663606	60.2143	1.05456		55.082	0.467984	58.43	1.0041	59.456	0.164654	59.9853	0.833752		54.64	0.436739	57.626	0.450434	59.855	0.205151	60.546	0.471538		55.616	1.11591	57.6677	0.286638	59.6843	0.679338	60.407	0.11221		2.20933	1.08352	0.8805	1.0635	0.341	0.868757	-0.331667	1.5261		1.76733
MtCorB	196	204	RFGDTTARE	11.6197	0.400675	17.6285	0.795495	28.128	0.632218	44.251	0.429787		12.6667	0.586943	17.0047	1.34037	23.2483	0.455448	33.0467	0.65762		13.8377	0.729113	19.7347	0.565114	33.959	0.315368	54.9867	0.915823		15.5027	0.534706	19.5067	0.926277	26.7323	0.417096	35.1677	0.588334		-2.218	1.12979	-2.10617	1.36061	-5.831	0.947586	-10.7357	1.34561		-1.047
MtCorB	196	214	RFGDTTAREVMTPRVDVVM	3.89	0.148078	10.4685	0.210011	27.3223	0.539205	46.6577	0.161041		3.28833	0.349184	8.20333	0.377638	11.705	0.290501	22.478	0.461386		4.36333	0.36	10.7247	0.522747	32.044	0.21446	56.5353	0.594408		4.11167	0.255797	8.19933	0.153142	12.6373	0.0927218	19.0523	0.277392		-0.473333	0.508078	-0.256167	0.732758	-4.72167	0.753665	-9.87767	0.755449		0.601667
MtCorB	203	214	REVMTPRVDVVM	3.315	0.444062	12.7435	0.187383	38.902	0.195786	58.5413	0.400187		2.91033	0.518627	9.222	0.622022	13.626	0.751603	27.047	0.294705		3.26467	0.794072	14.4373	0.679006	42.0787	0.578961	59.497	0.417704		2.614	1.10358	7.73467	0.45584	11.1743	0.662825	17.453	0.698913		0.0503333	1.23813	-1.69383	0.866389	-3.17667	0.774747	-0.955667	0.817891		0.404667
MtCorB	205	214	VMTPRVDVVM	3.47333	0.146302	17.7185	0.232638	48.9807	0.551402	71.97	0.671171		2.652	0.16792	11.342	0.91581	16.577	0.243846	33.8503	0.732074		4.326	0.579117	17.137	0.741078	53.0333	0.32338	76.0427	0.322894		2.96767	0.240276	11.257	0.602	15.0763	0.183195	22.5997	0.344967		-0.852667	0.72542	0.5815	0.973716	-4.05267	0.874782	-4.07267	0.994065		0.821333
MtCorB	208	214	PRVDVVM	4.469	0.387132	21.004	0.0933381	50.9723	0.175768	69.2823	0.550585		3.95967	0.902092	14.946	0.580578	20.5943	0.672241	35.5117	0.175671		4.795	0.689232	20.9427	0.994731	55.7207	0.552504	76.5887	0.0792233		4.04033	0.375348	15.508	1.30051	19.5833	0.539385	24.342	0.318495		-0.326	1.07636	0.0613333	1.08807	-4.74833	0.728272	-7.30633	0.629809		0.509333
MtCorB	215	224	IEDTATLESA	14.532	0.872968	29.8995	0.218496	42.8223	0.504862	53.084	1.1535		16.164	1.41922	28.525	0.961384	40.0507	0.284525	53.005	0.863344		17.5213	0.557098	31.8193	0.599194	42.145	0.465282	52.962	0.147807		15.0377	0.408069	28.9717	1.30501	44.8697	0.839706	52.3417	0.872381		-2.98933	1.43007	-1.91983	0.81769	0.677333	0.970143	0.122	1.30131		-1.632
MtCorB	215	225	IEDTATLESAL	11.2557	0.330911	30.3315	1.19289	38.2153	0.680985	47.6423	0.688573		10.8897	0.635269	27.753	0.627195	37.586	0.45095	46.8633	0.191014		13.7603	1.85054	27.591	1.12029	38.548	1.03309	48.6837	0.479776		13.7133	0.767187	25.4083	0.364947	38.1253	0.46573	46.151	0.616873		-2.50467	2.18145	2.7405	2.31318	-0.332667	1.71408	-1.04133	1.16835		0.366
MtCorB	225	233	LAIFNETGF	3.52067	0.149938	13.2325	1.22259	37.6233	0.448649	47.7093	0.747111		3.09233	0.473785	8.26733	0.269537	22.7207	0.639877	40.02	0.634501		11.0307	0.867459	20.275	0.499027	40.0383	0.0479305	45.3613	0.424726		2.741	1.07939	5.02333	0.587514	18.725	0.289031	34.5357	0.884882		-7.51	1.0174	-7.0425	1.72161	-2.415	0.49658	2.348	1.17184		0.428333
MtCorB	226	233	AIFNETGF	3.29233	0.555432	13.6535	0.358503	40.0837	0.656239	50.8743	0.89152		1.36033	0.149901	5.167	0.835304	19.3483	0.1545	43.4027	0.295449		9.436	0.734131	21.656	0.77207	47.5827	0.110857	51.2577	0.706386		1.60967	0.149514	5.02733	0.315985	20.8953	0.385006	37.819	0.423567		-6.14367	1.28956	-8.0025	1.13057	-7.499	0.767096	-0.383333	1.59791		1.932
MtCorB	229	233	NETGF	6.44733	0.922285	22.9455	0.272236	59.9353	0.522396	69.562	0.51698		2.42467	0.310133	10.293	0.19776	32.832	0.837837	59.679	0.632009		19.9913	0.860419	35.3153	0.976714	63.6277	0.411716	67.8827	0.226575		3.15033	0.248303	10.5763	0.500105	33.7263	0.695096	50.1337	0.783832		-13.544	1.7827	-12.3698	1.24895	-3.69233	0.934112	1.67933	0.743555		4.02267
MtCorB	229	250	NETGFSRIPVYHERIDNIVGLL	3.741	0.330123	8.9835	0.287792	13.911	0.642547	19.689	0.250735		2.754	0.232781	5.90633	0.377285	11.7953	0.616572	17.8043	1.20902		5.363	0.385397	9.72367	0.309629	14.308	0.613295	19.401	0.760613		3.018	0.0759013	5.67233	0.207307	10.6353	0.0812794	17.366	0.0681102		-1.622	0.71552	-0.740167	0.597422	-0.397	1.25584	0.288	1.01135		0.987
MtCorB	233	250	FSRIPVYHERIDNIVGLL	2.59233	0.663063	6.851	0.879641	10.3807	0.525928	17.303	0.369062		2.779	0.368902	6.028	0.404668	11.009	0.804838	16.297	0.773095		3.837	0.533124	6.99467	0.541424	10.4773	0.52446	16.6123	0.920256		3.127	0.206879	5.92567	0.259016	9.82533	0.351514	15.4617	0.785188		-1.24467	1.19619	-0.143667	1.42107	-0.0966667	1.05039	0.690667	1.28932		-0.186667
MtCorB	234	250	SRIPVYHERIDNIVGLL	3.19667	0.180583	7.1165	0.355675	10.604	0.378527	17.2033	0.0661992		3.21367	0.124235	6.914	0.305315	12.3463	0.517529	16.8677	0.616696		3.60933	0.0604676	7.07367	0.22916	10.669	0.320454	17.167	0.410501		3.595	0.147279	6.72333	0.0735006	10.252	0.0492443	15.9463	0.882646		-0.412667	0.241051	0.0428333	0.584835	-0.065	0.698982	0.0363333	0.4767		-0.017
MtCorB	234	256	SRIPVYHERIDNIVGLLNVKDVF	2.68267	0.253248	7.946	0.322441	11.0337	0.874926	19.1447	0.61555		2.33567	0.503154	5.37467	1.17866	10.4643	0.441298	17.6983	0.527328		2.69733	0.750901	7.37333	0.683851	12.8897	0.332422	22.1607	1.10166		1.982	0.251478	4.18967	0.613264	10.1977	0.276437	16.3227	0.373422		-0.0146667	1.00415	0.572667	1.00629	-1.856	1.20735	-3.016	1.71721		0.347
MtCorB	242	249	RIDNIVGL	0.0606667	0.0210792	0.4465	0.461741	7.08267	0.73797	21.7587	0.930411		0.150333	0.102549	1.44133	1.25235	13.6093	0.339724	21.1313	0.547299		0.242	0.215084	0.175667	0.280881	5.89833	0.599378	20.448	0.536322		0.112667	0.115041	1.02133	1.1415	5.80733	0.362195	23.9033	0.647539		-0.181333	0.236163	0.270833	0.742622	1.18433	1.33735	1.31067	1.46673		-0.0896667
MtCorB	242	250	RIDNIVGLL	1.29133	0.302327	1.7245	1.35835	4.67067	0.147846	15.6803	0.545326		1.08967	0.455215	2.03333	0.651614	8.97967	0.238655	16.0063	0.682617		0.831667	0.480777	0.935667	0.375676	5.012	0.435675	16.2093	0.778594		0.706	0.441304	1.47133	0.284946	4.369	0.148233	13.6633	0.74652		0.459667	0.783103	0.788833	1.73403	-0.341333	0.583521	-0.529	1.32392		0.201667
MtCorB	246	256	IVGLLNVKDVF	4.07167	0.538957	9.424	0.0240416	12.0397	0.502773	21.3523	0.688822		1.98867	1.09435	5.064	0.419175	11.741	0.373188	16.9397	0.585263		4.875	0.847881	9.29133	0.717023	16.18	0.357786	31.7523	0.172338		2.29033	0.230665	2.88767	0.626308	11.6003	0.201331	15.5103	0.720313		-0.803333	1.38684	0.132667	0.741065	-4.14033	0.860559	-10.4	0.86116		2.083
MtCorB	251	259	NVKDVFSAV	5.40333	0.174429	22.7615	0.284964	45.541	0.677518	60.5877	0.418751		1.90867	0.238655	4.431	0.462598	30.5097	0.826937	54.9013	0.190647		7.98133	0.545414	26.4537	0.589869	50.6527	0.576574	62.3153	0.67993		1.65467	0.306152	4.24967	0.102051	24.0297	0.509651	46.8283	0.45587		-2.578	0.719843	-3.69217	0.874833	-5.11167	1.25409	-1.72767	1.09868		3.49467
MtCorB	257	267	SAVFRQQTSAT	39.6647	0.228614	51.1495	0.555079	77.239	0.306705	83.049	0.596727		34.4487	0.59265	45.0837	0.543673	64.5923	0.571294	82.1557	1.17011		42.686	0.706513	54.3203	0.201535	78.3547	0.693118	81.4863	0.45584		38.583	0.74347	45.0327	0.788133	64.2397	0.910731	77.8707	0.156899		-3.02133	0.935127	-3.17083	0.756614	-1.11567	0.999823	1.56267	1.05257		5.216
MtCorB	259	267	VFRQQTSAT	50.1573	0.799083	59.849	1.11157	70.877	0.533712	75.4843	0.91791		46.131	0.386019	60.904	0.561433	69.901	0.180701	74.8523	0.506411		51.8107	0.398021	59.7793	0.558876	71.4867	0.60252	74.8803	0.462303		48.3837	0.195224	57.5247	0.558034	69.985	0.876138	75.256	0.870901		-1.65333	1.1971	0.0696667	1.67045	-0.609667	1.13623	0.604	1.38021		4.02633
MtCorB	260	267	FRQQTSAT	54.8313	0.304305	66.083	0.299813	75.9757	0.163574	76.9207	0.39506		50.329	0.560383	61.393	0.938516	69.6187	0.599825	79.7363	0.233731		55.6533	0.348147	65.2973	0.419353	76.5997	0.662862	76.5297	0.604684		55.3763	0.459374	60.651	1.4935	75.3697	0.534317	74.789	0.963156		-0.822	0.652452	0.785667	0.719167	-0.624	0.826436	0.391	0.999744		4.50233
MtCorB	261	267	RQQTSAT	54.0817	0.75437	62.9035	0.137886	71.8473	0.865039	77.4213	0.598832		50.5513	0.14932	60.2177	0.398309	69.437	0.165973	74.495	1.10609		56.9227	0.573441	61.418	0.610928	75.9187	0.44299	77.2227	0.343595		53.188	0.667144	58.673	0.815801	75.8497	0.313816	74.3397	0.680001		-2.841	1.32781	1.4855	0.748814	-4.07133	1.30803	0.198667	0.942427		3.53033
MtCorB	268	287	IRDLMYEPYFIPESKKIDEL	2.438	0.0852467	7.4195	0.215668	18.0863	0.115812	28.5327	0.337275		2.44267	0.169187	6.47733	0.313053	14.5047	0.247577	26.8383	0.40111		3.01333	0.24924	8.28667	0.248524	21.212	0.420058	36.1357	0.325033		2.88067	0.218957	7.603	0.269724	16.627	0.198653	29.196	0.277611		-0.575333	0.334486	-0.867167	0.464192	-3.12567	0.53587	-7.603	0.662308		-0.00466667
MtCorB	268	288	IRDLMYEPYFIPESKKIDELL	2.87733	0.535007	7.911	0.398808	19.1047	0.123087	30.097	0.133907		1.30067	0.390719	6.545	0.452269	14.8377	0.124729	27.1477	0.20429		4.13267	1.61449	9.15	1.02767	22.5093	0.637311	40.289	0.520112		3.31767	0.17043	8.049	0.39361	17.892	0.0413884	30.51	1.56203		-1.25533	2.14949	-1.239	1.42647	-3.40467	0.760398	-10.192	0.654019		1.57667
MtCorB	271	287	LMYEPYFIPESKKIDEL	4.03533	0.381935	10.2405	0.013435	23.6683	0.946493	35.12	0.608506		3.13767	0.51325	8.33467	0.457828	21.897	0.160084	33.1193	0.670928		4.05833	0.252763	11.2107	0.669393	26.5747	0.447431	43.667	0.510012		4.61967	0.982836	9.986	0.515582	21.9987	0.808431	36.063	0.15693		-0.023	0.634698	-0.970167	0.682828	-2.90633	1.39392	-8.547	1.11852		0.897667
MtCorB	273	287	YEPYFIPESKKIDEL	1.388	0.0981377	5.361	0.291328	20.7413	0.444777	34.2963	0.655457		0.172	0.206376	3.41733	0.412335	15.8297	0.243069	32.0163	0.902118		1.766	0.296697	7.049	0.174089	25.301	0.10922	44.663	0.314644		1.32867	0.28334	5.93133	0.253851	19.245	0.322768	35.7447	0.43636		-0.378	0.394834	-1.688	0.465417	-4.55967	0.553997	-10.3667	0.970102		1.216
MtCorB	273	288	YEPYFIPESKKIDELL	1.347	0.882963	7.474	0.106066	22.1973	0.254327	36.7733	0.768773		0.975333	0.109769	5.61233	0.145056	21.8433	0.198417	36.3127	0.48633		1.74467	0.490022	7.097	1.27879	27.3487	0.649874	49.7047	0.501143		1.983	0.0736546	6.12133	0.616292	20.9997	1.04954	38.0657	1.3791		-0.397667	1.37298	0.377	1.38486	-5.15133	0.904201	-12.9313	1.26992		0.371667
MtCorB	288	298	LKELQVKKQHM	2.93	0.88318	9.968	0.632153	29.796	0.60499	51.671	0.28822		2.16633	0.508042	14.285	0.130035	31.3903	0.627564	48.8297	0.288002		10.826	0.99202	27.107	0.238019	56.991	0.842404	58.7803	0.909728		5.23933	0.426697	16.5623	1.43195	37.4663	0.191113	54.8513	0.721488		-7.896	1.8752	-17.139	0.870172	-27.195	1.44739	-7.10933	1.19795		0.763667
MtCorB	288	300	LKELQVKKQHMAV	0.980333	0.258906	5.3115	0.529623	20.888	0.358614	37.914	0.519073		0.0763333	0.0820386	6.10033	0.681722	19.12	1.24973	32.9317	0.557768		6.045	0.320106	18.702	0.196222	39.692	0.779512	45.0377	0.517388		2.15967	0.355697	10.2053	0.290947	26.8777	0.208639	40.5283	0.163849		-5.06467	0.579012	-13.3905	0.725845	-18.804	1.13813	-7.12367	1.03646		0.904
MtCorB	288	302	LKELQVKKQHMAVVL	1.231	0.218259	5.2405	1.08824	15.7633	0.560576	28.178	0.313386		1.589	0.503361	5.67367	0.740624	14.006	0.608515	23.917	0.732822		5.40367	0.279983	14.222	0.682002	30.0923	0.280751	32.87	0.690848		2.00067	0.134968	7.76667	0.383179	19.538	0.224386	30.2513	0.366533		-4.17267	0.498242	-8.9815	1.77024	-14.329	0.841327	-4.692	1.00423		-0.358
MtCorB	291	300	LQVKKQHMAV	2.02433	0.309942	7.0495	0.177484	24.325	0.825368	34.8147	0.937644		2.094	0.787735	10.3973	1.03795	20.0187	0.542166	34.5607	1.01511		10.045	0.257412	22.817	0.366362	35.4167	0.375196	37.669	0.35017		4.61633	0.455943	14.414	0.199271	31.9097	0.42662	36.351	0.889078		-8.02067	0.567355	-15.7675	0.543846	-11.0917	1.20056	-2.85433	1.28781		-0.0696667
MtCorB	301	308	VLDEYGSF	7.88167	1.13939	14.7735	0.122329	28.1947	1.0217	38.906	0.517115		5.32667	0.981693	10.1193	0.720578	21.72	0.823874	38.296	0.767029		9.63867	0.707788	16.0067	0.49987	30.5693	0.604233	40.0983	0.1875		8.876	0.644307	15.6583	0.369297	31.3893	0.560544	39.085	0.35592		-1.757	1.84717	-1.23317	0.6222	-2.37467	1.62593	-1.19233	0.704615		2.555
MtCorB	303	308	DEYGSF	5.695	0.474962	17.1785	0.7064	34.095	1.19932	43.5583	0.15857		4.34767	0.546342	9.95467	0.789593	17.6773	0.859065	44.9057	0.711825		11.149	1.10607	18.4013	1.16753	37.1303	0.40286	46.7977	0.353969		9.369	0.340481	18.3297	0.898024	38.2963	0.292719	48.2407	0.276279		-5.454	1.58103	-1.22283	1.87393	-3.03533	1.60218	-3.23933	0.512539		1.34733
MtCorB	309	317	AGIVTVEDM	2.607	0.70513	9.4125	0.95813	25.2567	0.955137	40.109	0.966981		3.03933	0.325208	4.47667	0.95863	16.7643	0.198719	27.719	0.50116		5.00333	0.167112	21.9353	0.759508	49.552	0.610236	52.972	0.678845		0.782667	0.0860484	1.91033	0.122741	12.1577	0.339603	25.0393	0.326751		-2.39633	0.872242	-12.5228	1.71764	-24.2953	1.56537	-12.863	1.64583		-0.432333
MtCorB	309	318	AGIVTVEDML	2.712	0.582126	10.2765	0.914289	25.2603	0.291925	47.2867	0.90513		3.96267	0.774344	6.20433	0.808481	16.7507	0.384357	27.3767	0.405441		6.417	0.709932	24.642	0.817368	58.7737	0.877761	63.9927	0.890243		0.944	0.0407799	2.4	0.354061	11.5853	0.363448	24.1133	0.214143		-3.705	1.29206	-14.3655	1.73166	-33.5133	1.16969	-16.706	1.79537		-1.25067
MtCorB	318	328	LEELVGEILDE	3.18333	0.756511	7.7925	0.4179	34.38	0.462186	55.3843	0.50374		2.19267	0.629294	8.7	0.639993	36.0463	0.557877	56.3157	0.791561		1.152	0.686321	7.442	1.06472	33.5987	0.219858	57.449	0.63953		2.88333	0.484948	6.69667	0.722699	36.1353	0.267736	56.5477	0.46032		2.03133	1.44283	0.3505	1.48262	0.781333	0.682044	-2.06467	1.14327		0.990667
MtCorB	345	355	LVDARTWVEHL	3.43067	0.736946	9.0105	1.20986	33.5047	0.537299	52.0137	0.492971		3.05467	0.375411	7.86367	0.877654	18.4703	0.750929	50.876	0.15009																													0.376
MtCorB	359	368	LDLNLPLMDT	18.0607	0.735544	38.0415	0.936916	44.7687	0.292049	49.947	0.621061		12.7897	0.77144	35.605	0.483007	43.4467	0.27529	49.7077	0.773664																													5.271
MtCorB	360	368	DLNLPLMDT	23.174	0.546395	47.711	0.14425	51.1783	0.476456	53.2543	0.288627		17.185	0.362956	37.8997	0.341166	49.0513	0.792008	54.2417	0.912553																													5.989
MtCorB	364	368	PLMDT	44.3347	1.30408	55.622	0.168291	71.4717	0.639391	70.5743	1.04089		34.3257	0.928947	52.461	0.586038	67.5417	1.11705	69.3633	0.221996																													10.009
MtCorB	376	396	VIERLGHIPRRGEVVKIEESN	12.1147	0.473288	22.657	0.615183	29.3677	0.39871	40.6203	0.710704		10.1807	0.457074	18.7923	0.554386	25.4687	0.257092	36.8947	0.451369																													1.934
MtCorB	376	399	VIERLGHIPRRGEVVKIEESNVTL	9.651	0.591516	17.977	0.879641	24.2477	0.622898	37.4967	0.459267		8.39467	0.453478	16.6877	0.33188	21.1717	0.740632	32.6393	0.59579																													1.25633
MtCorB	377	397	IERLGHIPRRGEVVKIEESNV	12.1853	0.675459	22.778	0.271529	29.5043	0.531519	41.3567	0.531321		10.138	0.311106	19.8837	0.733694	25.9613	0.359007	36.473	0.598087																													2.04733
MtCorB	400	414	VVMQMRGRRIVKVKL	8.06367	0.442247	13.2265	0.0671751	21.443	0.307439	30.9047	0.113474		8.83167	0.271165	11.4277	0.841359	21.0583	0.385715	31.8243	0.177945																													-0.768
MtCorB	415	434	IIGPPVPPTESRLEHHHHHH	17.8757	0.737866	22.2865	0.712057	25.8747	0.460352	25.878	0.27915		17.194	0.239274	21.5283	0.581545	24.5437	0.329591	26.2337	0.137078																													0.681667
MtCorB	425	434	SRLEHHHHHH	6.30733	1.22619	7.1005	0.586192	8.11367	0.378172	9.38967	0.92516		6.70067	0.776506	6.16367	0.787249	6.69367	0.73245	8.56667	1.06302																													-0.393333
[truncated: 23 more columns]

## Sheet: Fig. S7 - # D vs % D
				MtCorB vs MtCorBΔC
				% D									# D									T-Test					Significant changes
State	Start	End	Sequence	3	SD	30	SD	300	SD	3000	SD		3	SD	30	SD	300	SD	3000	SD		3	30	300	3000		3	30	300	3000
MtCorB	32	64	ISITRAKVHALQSQGRKGAKALDTLKRSTDAIQ	0.817667	1.27291	2.39817	0.823852	-0.041	1.14485	-0.435	1.30574		0.253667	0.394931	0.7435	0.255582	-0.0126667	0.354746	-0.134667	0.404439		0.239243	0.507389	0.934603	0.460915		N	N	N	N
MtCorB	32	68	ISITRAKVHALQSQGRKGAKALDTLKRSTDAIQITTL	1.42533	0.886553	1.879	0.9426	-0.371667	0.678523	0.232	0.817859		0.499	0.310589	0.6575	0.330091	-0.13	0.237327	0.0813333	0.28621		0.0719854	0.508326	0.365504	0.556467		N	N	N	N
MtCorB	56	64	LKRSTDAIQ	0.588667	0.605435	-0.322833	0.946305	3.28733	1.35471	2.47367	1.03698		0.0413333	0.0428046	-0.0226667	0.0664732	0.230333	0.0951443	0.173333	0.0726109		0.107857	0.413739	0.00513548	0.0474704		N	N	N	N
MtCorB	69	75	IGSTIAN	-0.438333	0.722759	-0.2625	0.544275	-0.588667	0.755229	-0.678667	0.979002		-0.022	0.0361327	-0.0131667	0.0278115	-0.0296667	0.0379065	-0.034	0.0483593		0.25943	0.276976	0.164403	0.173779		N	N	N	N
MtCorB	69	81	IGSTIANVAVASL	-0.102667	0.255404	0.0578333	0.503107	-0.181667	0.217426	-0.197333	0.294621		-0.011	0.0278008	0.0065	0.0553497	-0.02	0.0236975	-0.0216667	0.0326219		0.438329	0.581723	0.168717	0.187867		N	N	N	N
MtCorB	117	124	YASRYTEE	1.66267	1.24421	2.52717	1.15755	1.50033	1.51249	-1.99567	1.24829		0.0996667	0.0750172	0.1515	0.0692895	0.09	0.0908424	-0.119667	0.0751125		0.105978	0.495891	0.0780083	0.0222202		N	N	N	N
MtCorB	125	134	LALRVSRPIL	-0.662333	1.01719	0.854333	0.981203	-0.448667	2.30576	3.61133	1.29715		-0.046	0.0712356	0.0595	0.0685349	-0.0316667	0.161193	0.253	0.0911027		0.34557	0.66126	0.677101	0.00420255		N	N	N	N
MtCorB	125	135	LALRVSRPILF	-0.170333	0.950689	1.94983	0.181366	1.00267	1.83057	1.97633	0.97355		-0.0133333	0.0758951	0.155833	0.0153581	0.08	0.14639	0.158333	0.0777282		0.700812	0.978033	0.266752	0.00812526		N	N	N	N
MtCorB	135	144	FFSKLLYPVL	-0.609	1.18072	1.09717	0.922464	0.553	1.33957	1.12833	1.58091		-0.043	0.0829554	0.0765	0.0645885	0.0383333	0.0936407	0.079	0.111154		0.29379	0.7496	0.39335	0.219249		N	N	N	N
MtCorB	136	144	FSKLLYPVL	-0.208667	0.0973977	-1.54883	0.668626	1.78167	1.14146	0.942	1.15391		-0.0126667	0.0061316	-0.0931667	0.04054	0.107	0.0685863	0.0563333	0.0691673		0.0460582	0.0498479	0.0305684	0.135366		N	N	N	N
MtCorB	145	154	WVTDRIEQQF	-2.95233	0.417235	2.57517	0.691376	0.676	0.284669	0.482333	0.786248		-0.236333	0.0328076	0.206	0.054858	0.0536667	0.0225639	0.0383333	0.0622971		0.00369403	0.492616	0.0088699	0.212027		N	N	N	N
MtCorB	155	169	AFRPGVTEPVVTEEE	1.426	0.873951	0.357833	1.2677	-1.73367	0.887196	0.534333	1.40668		0.157	0.0960415	0.0388333	0.139225	-0.190667	0.0975395	0.0586667	0.154531		0.026619	0.428257	0.0661948	0.405541		N	N	N	N
MtCorB	173	191	WIDVGEEEGTIEEEERDML	-1.42333	1.69712	2.4265	0.794963	1.049	0.226447	0.773333	1.31177		-0.242	0.288172	0.411833	0.135241	0.178333	0.038544	0.131333	0.22287		0.120184	0.46268	0.000710857	0.275552		N	N	N	N
MtCorB	176	188	VGEEEGTIEEEER	2.80533	0.642172	-3.35983	0.469732	1.607	1.11531	1.407	1.40626		0.308667	0.0701642	-0.369167	0.0517507	0.176333	0.122616	0.155	0.154484		0.00352126	0.359715	0.127727	0.0749608		N	N	N	N
MtCorB	186	191	EERDML	2.20933	1.08352	0.8805	1.0635	0.341	0.868757	-0.331667	1.5261		0.088	0.0434134	0.0355	0.042997	0.0133333	0.0343444	-0.013	0.0613012		0.0115512	0.440602	0.480773	0.663814		N	N	N	N
MtCorB	196	204	RFGDTTARE	-2.218	1.12979	-2.10617	1.36061	-5.831	0.947586	-10.7357	1.34561		-0.155	0.0794086	-0.147667	0.0946807	-0.408333	0.0662753	-0.751333	0.0942161		0.0178844	0.307512	0.000888308	0.000493699		N	N	S	B
MtCorB	196	214	RFGDTTAREVMTPRVDVVM	-0.473333	0.508078	-0.256167	0.732758	-4.72167	0.753665	-9.87767	0.755449		-0.076	0.081332	-0.0406667	0.117406	-0.756	0.120883	-1.58033	0.12075		0.13695	0.395758	0.00152784	0.000597059		N	N	N	S
MtCorB	203	214	REVMTPRVDVVM	0.0503333	1.23813	-1.69383	0.866389	-3.17667	0.774747	-0.955667	0.817891		0.00466667	0.1115	-0.152333	0.0779323	-0.285667	0.0696702	-0.0863333	0.0733912		0.927465	0.296517	0.00602108	0.0450723		N	N	N	N
MtCorB	205	214	VMTPRVDVVM	-0.852667	0.72542	0.5815	0.973716	-4.05267	0.874782	-4.07267	0.994065		-0.0596667	0.051049	0.0408333	0.0678128	-0.283667	0.0613355	-0.285	0.0696783		0.117424	0.462774	0.00115345	0.00282578		N	N	N	N
MtCorB	208	214	PRVDVVM	-0.326	1.07636	0.0613333	1.08807	-4.74833	0.728272	-7.30633	0.629809		-0.0166667	0.0542021	0.00316667	0.0549531	-0.237667	0.0363585	-0.365667	0.0316248		0.517876	0.42626	0.002343	0.0016364		N	N	N	N
MtCorB	215	224	IEDTATLESA	-2.98933	1.43007	-1.91983	0.81769	0.677333	0.970143	0.122	1.30131		-0.239	0.114997	-0.153333	0.0653579	0.0543333	0.0777075	0.00933333	0.103752		0.0114516	0.355415	0.162538	0.877492		N	N	N	N
MtCorB	215	225	IEDTATLESAL	-2.50467	2.18145	2.7405	2.31318	-0.332667	1.71408	-1.04133	1.16835		-0.225333	0.196019	0.247	0.208123	-0.0303333	0.154002	-0.0933333	0.105239		0.139848	0.542649	0.664949	0.107415		N	N	N	N
MtCorB	225	233	LAIFNETGF	-7.51	1.0174	-7.0425	1.72161	-2.415	0.49658	2.348	1.17184		-0.526	0.0710444	-0.4925	0.120215	-0.169333	0.0346784	0.164333	0.081802		0.00348341	0.122644	0.0104227	0.0162155		S	N	N	N
MtCorB	226	233	AIFNETGF	-6.14367	1.28956	-8.0025	1.13057	-7.499	0.767096	-0.383333	1.59791		-0.368667	0.0773968	-0.48	0.0675058	-0.45	0.0466106	-0.023	0.095457		0.000468976	0.108872	0.001992	0.590381		N	N	S	N
MtCorB	229	233	NETGF	-13.544	1.7827	-12.3698	1.24895	-3.69233	0.934112	1.67933	0.743555		-0.406	0.0531621	-0.371167	0.0369215	-0.111	0.028259	0.0503333	0.0222895		4.97795e-05	0.119471	0.000951402	0.0184248		B	N	N	N
MtCorB	229	250	NETGFSRIPVYHERIDNIVGLL	-1.622	0.71552	-0.740167	0.597422	-0.397	1.25584	0.288	1.01135		-0.308333	0.136577	-0.140333	0.113672	-0.0753333	0.238428	0.0546667	0.191738		0.00566051	0.338934	0.482394	0.58679		N	N	N	N
MtCorB	233	250	FSRIPVYHERIDNIVGLL	-1.24467	1.19619	-0.143667	1.42107	-0.0966667	1.05039	0.690667	1.28932		-0.186667	0.179654	-0.0218333	0.213324	-0.0146667	0.156999	0.103333	0.192864		0.0675932	0.40377	0.830225	0.325009		N	N	N	N
MtCorB	234	250	SRIPVYHERIDNIVGLL	-0.412667	0.241051	0.0428333	0.584835	-0.065	0.698982	0.0363333	0.4767		-0.058	0.0333133	0.0065	0.0822826	-0.00966667	0.0979698	0.005	0.0662894		0.045201	0.431038	0.821843	0.894475		N	N	N	N
MtCorB	234	256	SRIPVYHERIDNIVGLLNVKDVF	-0.0146667	1.00415	0.572667	1.00629	-1.856	1.20735	-3.016	1.71721		-0.003	0.200532	0.114833	0.200781	-0.371	0.241355	-0.603333	0.343237		0.976306	0.517007	0.0527878	0.023466		N	N	N	N
MtCorB	242	249	RIDNIVGL	-0.181333	0.236163	0.270833	0.742622	1.18433	1.33735	1.31067	1.46673		-0.011	0.0144714	0.0158333	0.0443203	0.071	0.0802483	0.0786667	0.0880793		0.288394	0.708686	0.100069	0.119744		N	N	N	N
MtCorB	242	250	RIDNIVGLL	0.459667	0.783103	0.788833	1.73403	-0.341333	0.583521	-0.529	1.32392		0.032	0.0543179	0.0551667	0.121734	-0.024	0.040792	-0.037	0.0927508		0.245707	0.817288	0.306639	0.395705		N	N	N	N
MtCorB	246	256	IVGLLNVKDVF	-0.803333	1.38684	0.132667	0.741065	-4.14033	0.860559	-10.4	0.86116		-0.0723333	0.124673	0.0125	0.066751	-0.373	0.0770554	-0.936333	0.0778639		0.250291	0.440459	0.000538156	0.000815933		N	N	N	B
MtCorB	251	259	NVKDVFSAV	-2.578	0.719843	-3.69217	0.874833	-5.11167	1.25409	-1.72767	1.09868		-0.180667	0.0508412	-0.259	0.0611269	-0.358333	0.0877242	-0.120667	0.0769182		0.00943519	0.275116	0.000646019	0.0280322		N	N	N	N
MtCorB	257	267	SAVFRQQTSAT	-3.02133	0.935127	-3.17083	0.756614	-1.11567	0.999823	1.56267	1.05257		-0.272	0.0841787	-0.285167	0.0682138	-0.100667	0.0896621	0.140333	0.0945192		0.0115158	0.357509	0.0905421	0.0254817		N	N	N	N
MtCorB	259	267	VFRQQTSAT	-1.65333	1.1971	0.0696667	1.67045	-0.609667	1.13623	0.604	1.38021		-0.116	0.0838385	0.00433333	0.116799	-0.0426667	0.079421	0.0423333	0.0967394		0.0505989	0.423949	0.260076	0.383391		N	N	N	N
MtCorB	260	267	FRQQTSAT	-0.822	0.652452	0.785667	0.719167	-0.624	0.826436	0.391	0.999744		-0.049	0.039074	0.047	0.0436236	-0.0373333	0.049602	0.0236667	0.0601225		0.0384253	0.436591	0.240133	0.405448		N	N	N	N
MtCorB	261	267	RQQTSAT	-2.841	1.32781	1.4855	0.748814	-4.07133	1.30803	0.198667	0.942427		-0.142	0.0659899	0.0743333	0.0375068	-0.203667	0.0649472	0.00966667	0.0475088		0.0077798	0.450932	0.00545305	0.661945		N	N	N	N
MtCorB	268	287	IRDLMYEPYFIPESKKIDEL	-0.575333	0.334486	-0.867167	0.464192	-3.12567	0.53587	-7.603	0.662308		-0.0916667	0.053387	-0.138167	0.0745272	-0.5	0.0857286	-1.21633	0.105943		0.0452977	0.309844	0.00380811	9.55924e-06		N	N	N	S
MtCorB	268	288	IRDLMYEPYFIPESKKIDELL	-1.25533	2.14949	-1.239	1.42647	-3.40467	0.760398	-10.192	0.654019		-0.213667	0.36569	-0.210667	0.242803	-0.578667	0.129615	-1.73267	0.111074		0.309045	0.277833	0.00948391	0.000437409		N	N	N	B
MtCorB	271	287	LMYEPYFIPESKKIDEL	-0.023	0.634698	-0.970167	0.682828	-2.90633	1.39392	-8.547	1.11852		-0.00266667	0.0829739	-0.125833	0.088795	-0.378	0.181115	-1.111	0.145257		0.942735	0.327562	0.0192575	6.15264e-05		N	N	N	S
MtCorB	273	287	YEPYFIPESKKIDEL	-0.378	0.394834	-1.688	0.465417	-4.55967	0.553997	-10.3667	0.970102		-0.0416667	0.0433313	-0.186167	0.0511675	-0.501667	0.0608538	-1.14033	0.107012		0.14462	0.191097	0.00197812	0.000190408		N	N	N	B
MtCorB	273	288	YEPYFIPESKKIDELL	-0.397667	1.37298	0.377	1.38486	-5.15133	0.904201	-12.9313	1.26992		-0.0476667	0.164881	0.0453333	0.166124	-0.618333	0.108298	-1.55167	0.15289		0.54307	0.49026	0.00199871	5.60271e-05		N	N	S	B
MtCorB	288	298	LKELQVKKQHM	-7.896	1.8752	-17.139	0.870172	-27.195	1.44739	-7.10933	1.19795		-0.710667	0.16856	-1.54267	0.0776951	-2.44767	0.130592	-0.64	0.107575		0.000534924	0.0253439	3.91655e-06	0.00282855		S	N	B	S
MtCorB	288	300	LKELQVKKQHMAV	-5.06467	0.579012	-13.3905	0.725845	-18.804	1.13813	-7.12367	1.03646		-0.557	0.0642653	-1.47333	0.0791802	-2.06867	0.125306	-0.783333	0.114379		4.006e-05	0.0132784	6.81348e-05	7.40021e-05		S	N	B	S
MtCorB	288	302	LKELQVKKQHMAVVL	-4.17267	0.498242	-8.9815	1.77024	-14.329	0.841327	-4.692	1.00423		-0.542333	0.0648094	-1.16767	0.229922	-1.863	0.109428	-0.609667	0.130809		5.13602e-05	0.022849	4.29736e-05	0.00239219		N	N	B	N
MtCorB	291	300	LQVKKQHMAV	-8.02067	0.567355	-15.7675	0.543846	-11.0917	1.20056	-2.85433	1.28781		-0.641667	0.0454739	-1.26133	0.0432855	-0.887333	0.0960559	-0.228333	0.102498		5.83857e-06	0.0158273	0.000347277	0.0233491		S	N	B	N
MtCorB	301	308	VLDEYGSF	-1.757	1.84717	-1.23317	0.6222	-2.37467	1.62593	-1.19233	0.704615		-0.105667	0.111292	-0.0738333	0.0378503	-0.142333	0.0980749	-0.0716667	0.0422748		0.0996634	0.337702	0.0364439	0.0441192		N	N	N	N
MtCorB	303	308	DEYGSF	-5.454	1.58103	-1.22283	1.87393	-3.03533	1.60218	-3.23933	0.512539		-0.218	0.0629422	-0.049	0.0751778	-0.121333	0.0641456	-0.129667	0.0206065		0.00589158	0.348881	0.0377863	0.0010537		N	N	N	N
MtCorB	309	317	AGIVTVEDM	-2.39633	0.872242	-12.5228	1.71764	-24.2953	1.56537	-12.863	1.64583		-0.167667	0.0612602	-0.876833	0.119828	-1.70067	0.109276	-0.900333	0.115794		0.0229665	0.0362486	1.41333e-05	0.000102717		N	N	B	B
MtCorB	309	318	AGIVTVEDML	-3.705	1.29206	-14.3655	1.73166	-33.5133	1.16969	-16.706	1.79537		-0.296333	0.103935	-1.14933	0.139268	-2.681	0.0938719	-1.33667	0.143476		0.00258042	0.033447	5.57778e-05	2.18905e-05		N	N	B	B
MtCorB	318	328	LEELVGEILDE	2.03133	1.44283	0.3505	1.48262	0.781333	0.682044	-2.06467	1.14327		0.182667	0.129688	0.0318333	0.132998	0.0706667	0.0613869	-0.185667	0.103302		0.0266227	0.482035	0.0819889	0.0135585		N	N	N	N
				MtCorB vs MtCorB+ATP
				% D									# D									T-Test					Significant changes
State	Start	End	Sequence	3	SD	30	SD	300	SD	3000	SD		3	SD	30	SD	300	SD	3000	SD		3	30	300	3000		3	30	300	3000
MtCorB	32	64	ISITRAKVHALQSQGRKGAKALDTLKRSTDAIQ	0.799667	0.639363	-0.803	0.804688	-0.373	1.16642	-0.528667	1.40836		0.248333	0.198284	-0.2485	0.249609	-0.116	0.361545	-0.164	0.436586		0.0566008	0.97671	0.476093	0.413919		N	N	N	N
MtCorB	32	68	ISITRAKVHALQSQGRKGAKALDTLKRSTDAIQITTL	1.01933	0.486659	-2.95633	1.05296	-1.287	0.677286	-0.0266667	0.897182		0.357	0.170351	-1.03483	0.368752	-0.450667	0.237166	-0.00933333	0.31399		0.0192896	0.318537	0.0505657	0.947167		N	N	N	N
MtCorB	56	64	LKRSTDAIQ	-0.0506667	1.72818	0.4485	0.771735	3.69933	1.0667	0.536	0.326827		-0.00366667	0.121022	0.031	0.0541649	0.259333	0.0748535	0.0376667	0.0226983		0.953001	0.435283	0.0073231	0.0637125		N	N	N	N
MtCorB	69	75	IGSTIAN	-0.368333	0.2928	-0.7175	0.828616	-0.107333	1.44957	-0.522333	1.00159		-0.0183333	0.0148048	-0.0361667	0.0419005	-0.00533333	0.0726279	-0.0263333	0.0499466		0.102278	0.140588	0.874621	0.284208		N	N	N	N
MtCorB	69	81	IGSTIANVAVASL	0.0946667	0.277044	0.250167	0.563751	0.0153333	0.45729	-0.163667	0.387018		0.011	0.030467	0.0278333	0.0619918	0.00166667	0.0501199	-0.0183333	0.0425056		0.486234	0.985771	0.943061	0.35689		N	N	N	N
MtCorB	117	124	YASRYTEE	1.43767	0.77827	0.317167	0.636688	2.549	1.56813	-0.990667	0.861792		0.086	0.0469362	0.0185	0.0378166	0.153	0.0940282	-0.0593333	0.0523035		0.0385624	0.43098	0.0176265	0.0604439		N	N	N	N
MtCorB	125	134	LALRVSRPIL	-0.226333	0.789032	-0.851	1.6182	-0.861333	2.82567	1.13667	0.80197		-0.0156667	0.0554963	-0.0598333	0.112993	-0.0606667	0.19735	0.0796667	0.0561735		0.638803	0.277651	0.495216	0.0432666		N	N	N	N
MtCorB	125	135	LALRVSRPILF	-0.172667	0.487131	1.34317	1.07598	0.509667	1.79653	-1.86167	0.800053		-0.0136667	0.0390894	0.107167	0.0866586	0.0406667	0.143471	-0.149	0.0635326		0.507765	0.775204	0.539665	0.00561607		N	N	N	N
MtCorB	135	144	FFSKLLYPVL	-0.198333	0.751607	-0.0721667	1.35187	-0.665667	1.33091	-1.20067	1.74643		-0.014	0.0527209	-0.0055	0.0941407	-0.047	0.0931346	-0.0836667	0.122485		0.679389	0.410773	0.305417	0.203467		N	N	N	N
MtCorB	136	144	FSKLLYPVL	-0.151667	0.0762127	-0.2825	0.260665	-1.47467	1.29723	-2.56767	1.13074		-0.00933333	0.00451188	-0.0168333	0.0161186	-0.088	0.0778583	-0.154333	0.0677226		0.0358333	0.279871	0.0541834	0.00958978		N	N	N	N
MtCorB	145	154	WVTDRIEQQF	0.774333	0.66484	0.505167	1.11931	2.12233	0.236122	-0.0836667	0.809267		0.062	0.0528547	0.0403333	0.0890393	0.169333	0.0184529	-0.007	0.0643451		0.0461578	0.435494	3.05178e-05	0.803919		N	N	N	N
MtCorB	155	169	AFRPGVTEPVVTEEE	3.021	1.32149	-0.597167	1.02444	-0.563667	1.20733	-1.05233	1.24999		0.332667	0.145662	-0.0658333	0.112773	-0.062	0.13274	-0.116333	0.13723		0.0256513	0.413354	0.364127	0.117077		N	N	N	N
MtCorB	173	191	WIDVGEEEGTIEEEERDML	0.187333	1.72811	2.55117	0.466135	0.588667	0.365085	0.350667	1.35703		0.0316667	0.293702	0.4335	0.0794189	0.1	0.0624982	0.0596667	0.230378		0.807839	0.46489	0.0287641	0.589997		N	N	N	N
MtCorB	176	188	VGEEEGTIEEEER	1.09	0.811256	0.408833	0.827219	2.68167	1.62292	0.349667	1.27335		0.120333	0.0889432	0.0451667	0.091508	0.294667	0.178386	0.0383333	0.140383		0.0325669	0.431173	0.0347021	0.540595		N	N	N	N
MtCorB	186	191	EERDML	1.76733	1.11476	0.0765	1.61716	0.74	0.82826	0.229	1.88832		0.0703333	0.0449289	0.00316667	0.0647529	0.0293333	0.0332353	0.009	0.0757691		0.0227961	0.424259	0.190562	0.787831		N	N	N	N
MtCorB	196	204	RFGDTTARE	-1.047	0.987618	0.623833	2.13586	4.87967	1.08767	11.2043	1.08741		-0.0736667	0.0692559	0.0436667	0.149082	0.341333	0.0764378	0.784333	0.0758895		0.0703471	0.466872	0.000695376	5.25304e-05		N	N	N	B
MtCorB	196	214	RFGDTTAREVMTPRVDVVM	0.601667	0.497261	2.26517	0.587649	15.6173	0.829707	24.1797	0.622427		0.096	0.0791499	0.362667	0.0945574	2.49867	0.132897	3.869	0.0993432		0.0791088	0.759754	2.1036e-05	2.2281e-05		N	N	B	B
MtCorB	203	214	REVMTPRVDVVM	0.404667	0.962689	3.5215	0.809405	25.276	0.947389	31.4943	0.694892		0.0363333	0.0860962	0.317	0.0729706	2.275	0.0852567	2.83433	0.0626856		0.362102	0.880286	0.000124471	1.24929e-07		N	N	B	B
MtCorB	205	214	VMTPRVDVVM	0.821333	0.314222	6.3765	1.14845	32.4037	0.795248	38.1197	1.40325		0.0573333	0.0226325	0.4465	0.0801931	2.26833	0.0554296	2.66867	0.0978372		0.00368099	0.943787	7.36975e-06	3.32086e-07		N	N	B	B
MtCorB	208	214	PRVDVVM	0.509333	1.28922	6.058	0.673916	30.378	0.848009	33.7707	0.726257		0.0253333	0.0650027	0.303167	0.0340931	1.519	0.042656	1.68833	0.0368017		0.446295	0.905575	7.0491e-05	2.02757e-05		N	N	B	B
MtCorB	215	224	IEDTATLESA	-1.632	2.29218	1.3745	1.17988	2.77167	0.789386	0.079	2.01684		-0.130333	0.183206	0.11	0.0940874	0.222	0.0632865	0.00566667	0.161025		0.179139	0.479638	0.00295572	0.936434		N	N	N	N
MtCorB	215	225	IEDTATLESAL	0.366	0.96618	2.5785	1.82008	0.629333	1.13193	0.779	0.879587		0.033	0.086539	0.232333	0.163928	0.0563333	0.101627	0.0703333	0.0789133		0.438964	0.534559	0.263521	0.181791		N	N	N	N
MtCorB	225	233	LAIFNETGF	0.428333	0.623723	4.96517	1.49212	14.9027	1.08853	7.68933	1.38161		0.0296667	0.0438187	0.347833	0.104384	1.043	0.0762735	0.538333	0.0966448		0.257161	0.911647	1.48403e-05	0.000203252		N	N	B	S
MtCorB	226	233	AIFNETGF	1.932	0.705333	8.4865	1.19381	20.7353	0.810739	7.47167	1.18697		0.116	0.0424554	0.509	0.0717998	1.244	0.0486106	0.448	0.0709289		0.0204794	0.479048	0.000180531	0.00216945		N	N	B	S
MtCorB	229	233	NETGF	4.02267	1.23242	12.6525	0.469996	27.1033	1.36023	9.883	1.14899		0.120667	0.0366303	0.379833	0.0134644	0.813	0.0414509	0.296667	0.0346312		0.0105691	0.579753	6.96277e-06	4.12152e-05		N	N	B	N
MtCorB	229	250	NETGFSRIPVYHERIDNIVGLL	0.987	0.562904	3.07717	0.665078	2.11567	1.25912	1.88467	1.45976		0.187333	0.106842	0.584667	0.127018	0.402333	0.239301	0.357667	0.277442		0.0169822	0.980578	0.0146977	0.109199		N	N	N	N
MtCorB	233	250	FSRIPVYHERIDNIVGLL	-0.186667	1.03197	0.823	1.28431	-0.628333	1.33077	1.006	1.14216		-0.028	0.15466	0.123167	0.193109	-0.0943333	0.199361	0.150667	0.170675		0.69788	0.592286	0.329725	0.138452		N	N	N	N
MtCorB	234	250	SRIPVYHERIDNIVGLL	-0.017	0.304818	0.2025	0.660989	-1.74233	0.896056	0.335667	0.682895		-0.00266667	0.0424223	0.0285	0.0932395	-0.244333	0.125274	0.0466667	0.0956366		0.887672	0.457997	0.0112203	0.449767		N	N	N	N
MtCorB	234	256	SRIPVYHERIDNIVGLLNVKDVF	0.347	0.756402	2.57133	1.5011	0.569333	1.31622	1.44633	1.14288		0.069	0.150912	0.5145	0.300321	0.114333	0.263655	0.289333	0.228188		0.366922	0.979942	0.388279	0.0374882		N	N	N	N
MtCorB	242	249	RIDNIVGL	-0.0896667	0.123628	-0.994833	1.71409	-6.52667	1.07769	0.627333	1.47771		-0.00533333	0.00723746	-0.0598333	0.102659	-0.391667	0.0646215	0.0373333	0.0887366		0.266173	0.249727	0.00110301	0.38744		N	N	N	N
MtCorB	242	250	RIDNIVGLL	0.201667	0.757541	-0.308833	2.00997	-4.309	0.386501	-0.326	1.22794		0.0136667	0.0526024	-0.0221667	0.141004	-0.301667	0.0269219	-0.0226667	0.0862127		0.572079	0.391394	5.84623e-05	0.5584		N	N	N	N
MtCorB	246	256	IVGLLNVKDVF	2.083	1.6333	4.36	0.443217	0.298667	0.87596	4.41267	1.27409		0.187	0.146783	0.392833	0.0396491	0.027	0.0786423	0.397	0.114839		0.062379	0.735173	0.455729	0.00121152		N	N	N	N
MtCorB	251	259	NVKDVFSAV	3.49467	0.413084	18.3305	0.747562	15.0313	1.50445	5.68633	0.609398		0.244333	0.0290612	1.283	0.0519393	1.052	0.105724	0.398333	0.0430109		6.61981e-05	0.292373	2.40299e-05	0.00031755		N	N	B	N
MtCorB	257	267	SAVFRQQTSAT	5.216	0.821264	6.06583	1.09875	12.6467	0.878	0.893333	1.76684		0.469	0.0737156	0.545833	0.0992386	1.138	0.0789295	0.0803333	0.158692		0.00157117	0.585464	5.00439e-05	0.323678		S	N	B	N
MtCorB	259	267	VFRQQTSAT	4.02633	1.1851	-1.055	1.673	0.976	0.714413	0.632	1.42432		0.281333	0.0831093	-0.074	0.117139	0.0683333	0.049911	0.044	0.0993929		0.00498456	0.402886	0.0747956	0.371426		N	N	N	N
MtCorB	260	267	FRQQTSAT	4.50233	0.864688	4.69	1.23833	6.357	0.763399	-2.81567	0.628791		0.27	0.0519721	0.281333	0.0750093	0.381667	0.0459471	-0.169	0.0375839		0.00106225	0.513699	0.00161563	0.00141373		N	N	N	N
MtCorB	261	267	RQQTSAT	3.53033	0.90369	2.68583	0.536195	2.41033	1.03101	2.92633	1.70492		0.176667	0.0453085	0.134333	0.0269289	0.120667	0.0515204	0.146	0.0854832		0.0120243	0.47522	0.0355908	0.0260284		N	N	N	N
MtCorB	268	287	IRDLMYEPYFIPESKKIDEL	-0.00466667	0.254434	0.942167	0.528721	3.58167	0.363389	1.69433	0.738385		-0.000666667	0.040835	0.151167	0.0850103	0.573333	0.0573384	0.271	0.117656		0.972144	0.600045	0.000266391	0.00540309		N	N	N	N
MtCorB	268	288	IRDLMYEPYFIPESKKIDELL	1.57667	0.925726	1.366	0.851077	4.267	0.247816	2.94933	0.338197		0.268	0.157218	0.232333	0.144917	0.725333	0.0420158	0.501667	0.0572056		0.0175965	0.678681	1.86964e-06	8.66734e-05		N	N	N	N
MtCorB	271	287	LMYEPYFIPESKKIDEL	0.897667	0.895185	1.90583	0.471263	1.77133	1.10658	2.00067	1.27943		0.116667	0.116534	0.248167	0.0614621	0.230333	0.144074	0.260333	0.166412		0.0772475	0.702751	0.0794901	0.0189669		N	N	N	N
MtCorB	273	287	YEPYFIPESKKIDEL	1.216	0.304514	1.94367	0.703663	4.91167	0.687845	2.28	1.55758		0.134	0.0337601	0.213833	0.0771004	0.540333	0.0753414	0.250667	0.171383		0.00316996	0.938179	0.000388203	0.0279261		N	N	N	N
MtCorB	273	288	YEPYFIPESKKIDELL	0.371667	0.992732	1.86167	0.251122	0.354	0.452744	0.460667	1.2551		0.045	0.119057	0.223333	0.0302017	0.0426667	0.0542427	0.0553333	0.150888		0.539656	0.823929	0.133108	0.43875		N	N	N	N
MtCorB	288	298	LKELQVKKQHM	0.763667	1.39122	-4.317	0.762188	-1.59433	1.23255	2.84133	0.576223		0.0686667	0.125094	-0.388667	0.0682875	-0.143333	0.111136	0.256	0.0518202		0.279852	0.148787	0.0342812	0.00026753		N	N	N	N
MtCorB	288	300	LKELQVKKQHMAV	0.904	0.340945	-0.788833	1.21135	1.768	1.60834	4.98233	1.07684		0.099	0.0378823	-0.0873333	0.133032	0.194333	0.176853	0.548	0.118863		0.0197704	0.285048	0.124837	0.000362892		N	N	N	N
MtCorB	288	302	LKELQVKKQHMAVVL	-0.358	0.72162	-0.433167	1.82886	1.75733	1.16909	4.261	1.04621		-0.0466667	0.0941144	-0.0566667	0.237932	0.228333	0.152268	0.554333	0.136012		0.347572	0.349304	0.021627	0.00393609		N	N	N	N
MtCorB	291	300	LQVKKQHMAV	-0.0696667	1.09768	-3.34783	1.21544	4.30633	1.36753	0.254	1.95275		-0.006	0.0877096	-0.268	0.0972144	0.344333	0.109135	0.02	0.155948		0.888936	0.128713	0.00286421	0.769369		N	N	N	N
MtCorB	301	308	VLDEYGSF	2.555	2.12108	4.65417	0.842908	6.47467	1.84557	0.61	1.28414		0.153667	0.127592	0.2795	0.051091	0.388333	0.111016	0.0363333	0.0771356		0.0436004	0.961818	0.00127873	0.329082		N	N	N	N
MtCorB	303	308	DEYGSF	1.34733	1.0213	7.22383	1.49599	16.4177	2.05838	-1.34733	0.870394		0.054	0.0410105	0.288667	0.0599123	0.657	0.0822087	-0.0536667	0.0350123		0.0332456	0.819316	9.11468e-05	0.076441		N	N	B	N
MtCorB	309	317	AGIVTVEDM	-0.432333	1.03034	4.93583	1.91676	8.49233	1.15386	12.39	1.46814		-0.03	0.072352	0.345167	0.134475	0.594667	0.0805175	0.867667	0.102822		0.415261	0.629208	0.00301116	0.000295823		N	N	S	B
MtCorB	309	318	AGIVTVEDML	-1.25067	1.35647	4.07217	1.72277	8.50967	0.676282	19.91	1.31057		-0.1	0.108886	0.326	0.138169	0.681	0.0543693	1.593	0.10481		0.0948289	0.868406	1.26735e-05	9.44741e-05		N	N	S	B
MtCorB	318	328	LEELVGEILDE	0.990667	1.3858	-0.9075	1.05789	-1.66633	1.02006	-0.931333	1.2953		0.089	0.124611	-0.0815	0.0950353	-0.149667	0.092154	-0.0836667	0.116327		0.159109	0.309931	0.0177199	0.173034		N	N	N	N
MtCorB	345	355	LVDARTWVEHL	0.376	1.11236	1.14683	2.08751	15.0343	1.28823	1.13767	0.643061		0.0336667	0.100409	0.103333	0.18784	1.35333	0.116596	0.102333	0.0579441		0.491633	0.60589	2.2709e-05	0.0474843		N	N	B	N
MtCorB	359	368	LDLNLPLMDT	5.271	1.50698	2.4365	1.41992	1.322	0.567338	0.239333	1.39473		0.369333	0.105459	0.170167	0.0998393	0.0926667	0.0399739	0.0166667	0.0979049		0.00102349	0.503987	0.00477795	0.700644		N	N	N	N
MtCorB	360	368	DLNLPLMDT	5.989	0.909351	9.81133	0.485416	2.127	1.26846	-0.987333	1.20118		0.359	0.0544713	0.589	0.0292939	0.127333	0.0765021	-0.0593333	0.0725374		0.000217413	0.738723	0.024749	0.194943		N	N	N	N
MtCorB	364	368	PLMDT	10.009	2.23303	3.161	0.75433	3.93	1.75644	1.211	1.26289		0.300333	0.0670416	0.0945	0.0227261	0.118	0.0527446	0.0363333	0.0372874		0.000679469	0.493812	0.0116304	0.172399		N	N	N	N
MtCorB	376	396	VIERLGHIPRRGEVVKIEESN	1.934	0.930361	3.86467	1.16957	3.899	0.655802	3.72567	1.16207		0.348333	0.168013	0.695833	0.210687	0.701667	0.117965	0.670333	0.209137		0.0071165	0.673976	0.000367796	0.00298363		N	N	N	N
MtCorB	376	399	VIERLGHIPRRGEVVKIEESNVTL	1.25633	1.04499	1.28933	1.21152	3.076	1.36353	4.85733	1.05506		0.264333	0.219244	0.271167	0.254127	0.646	0.286569	1.02	0.222169		0.0465515	0.515605	0.0058133	0.000511767		N	N	N	N
MtCorB	377	397	IERLGHIPRRGEVVKIEESNV	2.04733	0.986565	2.89433	1.00522	3.543	0.890526	4.88367	1.12941		0.368667	0.177659	0.5215	0.181169	0.637667	0.160378	0.879333	0.203316		0.0203667	0.599539	0.00121673	0.000487232		N	N	N	N
MtCorB	400	414	VVMQMRGRRIVKVKL	-0.768	0.713412	1.79883	0.908534	0.384667	0.693155	-0.919667	0.291419		-0.1	0.0927388	0.233833	0.118194	0.05	0.0899319	-0.119	0.0380333		0.0746963	0.614581	0.250154	0.00325216		N	N	N	N
MtCorB	415	434	IIGPPVPPTESRLEHHHHHH	0.681667	0.97714	0.758167	1.2936	1.331	0.789944	-0.355667	0.416228		0.0956667	0.136853	0.1065	0.181207	0.186333	0.11048	-0.0496667	0.0582449		0.244592	0.464471	0.0184456	0.143076		N	N	N	N
MtCorB	425	434	SRLEHHHHHH	-0.393333	2.00269	0.936833	1.37344	1.42	1.11062	0.823	1.98818		-0.0316667	0.160195	0.0746667	0.109838	0.113667	0.0884892	0.066	0.159161		0.665592	0.610333	0.058269	0.36926		N	N	N	N
				MtCorBΔC vs MtCorBΔC+ATP
				% D									# D									T-Test					Significant changes
State	Start	End	Sequence	3	SD	30	SD	300	SD	3000	SD		3	SD	30	SD	300	SD	3000	SD		3	30	300	3000		3	30	300	3000
MtCorB	32	64	ISITRAKVHALQSQGRKGAKALDTLKRSTDAIQ	-0.45	1.42995	-1.827	0.901293	-0.205	0.799334	-0.8	1.05667		-0.139667	0.443544	-0.566	0.279555	-0.0636667	0.247949	-0.248	0.327447		0.49832	0.0092684	0.598864	0.166779		N	N	N	N
MtCorB	32	68	ISITRAKVHALQSQGRKGAKALDTLKRSTDAIQITTL	-0.798	1.22716	-0.148333	0.891351	-0.298333	0.546132	-0.365333	0.995068		-0.279667	0.429953	-0.052	0.311917	-0.104667	0.190869	-0.128333	0.348182		0.2023	0.719037	0.344051	0.479678		N	N	N	N
MtCorB	56	64	LKRSTDAIQ	-0.302	0.867343	3.48667	1.08268	-3.701	1.00525	-0.524333	1.24409		-0.0213333	0.0612888	0.244	0.0761936	-0.259	0.0707559	-0.0366667	0.0873918		0.516159	0.00203592	0.00140084	0.453613		N	N	N	N
MtCorB	69	75	IGSTIAN	0.634	1.02065	-0.635333	0.952893	0.500333	0.711312	0.403333	1.17039		0.032	0.0508167	-0.032	0.0474984	0.0253333	0.035723	0.02	0.0583734		0.198356	0.184942	0.18706	0.448772		N	N	N	N
MtCorB	69	81	IGSTIANVAVASL	-0.0233333	0.198024	0.102	0.379389	-0.054	0.313322	-0.00933333	0.324773		-0.00266667	0.0218126	0.011	0.041804	-0.00566667	0.0342808	-0.00166667	0.0358064		0.833833	0.556226	0.759653	0.917526		N	N	N	N
MtCorB	117	124	YASRYTEE	-1.312	1.42755	0.381667	1.20534	0.784667	0.967739	3.67833	1.22933		-0.0783333	0.0857063	0.0226667	0.0728024	0.0473333	0.0578839	0.220667	0.0734821		0.152706	0.488207	0.162205	0.00320238		N	N	N	N
MtCorB	125	134	LALRVSRPIL	0.421667	1.64089	-0.753333	1.10365	1.53633	0.975369	0.233	0.947955		0.029	0.114939	-0.0523333	0.0769164	0.107667	0.0680428	0.0163333	0.0666984		0.575379	0.258115	0.0713454	0.659213		N	N	N	N
MtCorB	125	135	LALRVSRPILF	-0.116333	0.856524	-0.298333	0.607958	-0.264333	0.955638	0.397	1.66117		-0.00933333	0.0682575	-0.0236667	0.0486226	-0.021	0.0762755	0.0316667	0.132934		0.775613	0.39724	0.609237	0.624529		N	N	N	N
MtCorB	135	144	FFSKLLYPVL	0.34	0.781256	-0.038	0.522548	-0.349	0.955802	-0.136	1.06874		0.024	0.0550391	-0.00266667	0.0370231	-0.0243333	0.0666266	-0.00966667	0.0748019		0.358306	0.873544	0.541498	0.770799		N	N	N	N
MtCorB	136	144	FSKLLYPVL	0.133333	0.146164	-0.023	1.25394	-0.248333	0.608233	0.317667	0.75114		0.008	0.00917305	-0.001	0.0749035	-0.0146667	0.0367859	0.019	0.0450339		0.10498	0.975482	0.431835	0.376016		N	N	N	N
MtCorB	145	154	WVTDRIEQQF	-0.312	0.202714	1.73267	1.07321	0.985667	0.855888	0.973333	0.813722		-0.025	0.0156256	0.138667	0.0854117	0.079	0.0682884	0.0783333	0.0646945		0.0387339	0.0420316	0.119171	0.0469493		N	N	N	N
MtCorB	155	169	AFRPGVTEPVVTEEE	0.212333	1.06892	-0.054	1.72598	0.317333	0.469765	0.842667	0.973795		0.0233333	0.117111	-0.006	0.189689	0.035	0.0513749	0.0926667	0.106704		0.651357	0.94326	0.301127	0.151981		N	N	N	N
MtCorB	173	191	WIDVGEEEGTIEEEERDML	0.318	0.967159	-0.577333	1.00433	0.0766667	0.673028	0.489667	0.942045		0.0543333	0.164598	-0.098	0.170908	0.013	0.114132	0.0833333	0.159935		0.522984	0.234575	0.841458	0.278361		N	N	N	N
MtCorB	176	188	VGEEEGTIEEEER	-1.72433	0.664833	4.221	0.671501	-0.381333	0.484637	-0.318	1.19119		-0.189667	0.073193	0.464	0.0735654	-0.0416667	0.053093	-0.0353333	0.131123		0.0150223	0.000473498	0.296541	0.574708		N	N	N	N
MtCorB	186	191	EERDML	-0.976	1.55265	-0.0416667	0.737072	0.170667	0.884489	0.139	0.583748		-0.039	0.0622245	-0.00166667	0.0296208	0.007	0.034866	0.00566667	0.0231826		0.268132	0.900868	0.703747	0.657608		N	N	N	N
MtCorB	196	204	RFGDTTARE	-1.665	1.26382	0.228	1.49139	7.22667	0.732464	19.819	1.50416		-0.117	0.0882612	0.016	0.104367	0.505667	0.0510135	1.38733	0.105202		0.0373113	0.737272	3.43949e-05	2.58241e-05		N	N	S	B
MtCorB	196	214	RFGDTTAREVMTPRVDVVM	0.251667	0.615798	2.52533	0.675888	19.4067	0.307182	37.483	0.8718		0.04	0.0983951	0.403667	0.107796	3.10533	0.0495864	5.99733	0.139589		0.387778	0.00939976	2.18779e-06	4.08471e-06		N	N	B	B
MtCorB	203	214	REVMTPRVDVVM	0.650667	1.89765	6.70267	1.13485	30.9043	1.24179	42.044	1.11662		0.0583333	0.171207	0.603333	0.102108	2.781	0.111642	3.78433	0.10021		0.460654	0.000316406	5.51615e-07	1.18593e-06		N	S	B	B
MtCorB	205	214	VMTPRVDVVM	1.35833	0.819393	5.88	1.34308	37.957	0.506574	53.443	0.667861		0.095	0.0576695	0.411667	0.0935493	2.657	0.0351823	3.741	0.0471616		0.039984	0.000528104	2.42832e-07	4.44734e-09		N	S	B	B
MtCorB	208	214	PRVDVVM	0.754667	1.06458	5.43467	2.29524	36.1373	1.09189	52.2467	0.397718		0.038	0.0536765	0.272	0.115075	1.807	0.0548907	2.61267	0.0198794		0.191004	0.00553775	1.42645e-07	4.5021e-06		N	N	B	B
MtCorB	215	224	IEDTATLESA	2.48367	0.965167	2.84767	1.9042	-2.72467	1.30499	0.620333	1.02019		0.199	0.0775834	0.227667	0.152562	-0.217667	0.104699	0.0496667	0.0810835		0.00462648	0.0454363	0.0147521	0.34119		N	N	N	N
MtCorB	215	225	IEDTATLESAL	0.047	2.61773	2.18267	1.48523	0.422667	1.49882	2.53267	1.09665		0.004	0.235588	0.196333	0.133527	0.0383333	0.135166	0.227667	0.0986218		0.972033	0.0656879	0.565128	0.00586064		N	N	N	N
MtCorB	225	233	LAIFNETGF	8.28967	1.94685	15.2517	1.08654	21.3133	0.336962	10.8257	1.30961		0.580333	0.13579	1.06733	0.0757569	1.49233	0.0233219	0.757667	0.0909181		0.000612515	5.61091e-06	3.65723e-05	0.000412452		S	B	B	B
MtCorB	226	233	AIFNETGF	7.82633	0.883644	16.6287	1.08805	26.6873	0.495863	13.4387	1.12995		0.469667	0.05252	0.997667	0.0654324	1.601	0.0300651	0.806333	0.0679882		0.00216882	0.000131224	1.72887e-05	5.00172e-05		S	B	B	B
MtCorB	229	233	NETGF	16.841	1.10872	24.739	1.47682	29.9013	1.10681	17.749	1.01041		0.505	0.0327207	0.742333	0.0441211	0.897333	0.0331735	0.532333	0.0300464		0.000403754	3.7683e-05	4.31914e-06	0.000270071		B	B	B	B
MtCorB	229	250	NETGFSRIPVYHERIDNIVGLL	2.345	0.461298	4.05133	0.516937	3.67267	0.694575	2.035	0.828723		0.445333	0.0881855	0.769667	0.0976884	0.698	0.131777	0.386667	0.157702		0.0071886	0.000120632	0.0082279	0.0424315		N	N	N	N
MtCorB	233	250	FSRIPVYHERIDNIVGLL	0.71	0.740003	1.069	0.80044	0.652	0.875974	1.15067	1.70544		0.106333	0.110929	0.160667	0.119596	0.098	0.130938	0.172667	0.255181		0.135164	0.056845	0.156846	0.175594		N	N	N	N
MtCorB	234	250	SRIPVYHERIDNIVGLL	0.0143333	0.207746	0.350333	0.302661	0.417	0.369699	1.22067	1.29315		0.00233333	0.0287472	0.0486667	0.042582	0.0586667	0.051651	0.171	0.181041		0.867712	0.107955	0.14879	0.123897		N	N	N	N
MtCorB	234	256	SRIPVYHERIDNIVGLLNVKDVF	0.715333	1.00238	3.18367	1.29711	2.692	0.608859	5.838	1.47508		0.143	0.199974	0.636667	0.258897	0.538333	0.121392	1.168	0.29523		0.235489	0.00399184	0.000487969	0.00665586		N	N	N	S
MtCorB	242	249	RIDNIVGL	0.129333	0.330124	-0.845667	1.42239	0.091	0.961573	-3.45533	1.18386		0.008	0.019975	-0.0506667	0.0847309	0.00533333	0.0576039	-0.207667	0.0706829		0.421913	0.324942	0.838967	0.00226417		N	N	N	N
MtCorB	242	250	RIDNIVGLL	0.125667	0.922081	-0.535667	0.660622	0.643	0.583908	2.546	1.52511		0.009	0.0641661	-0.0376667	0.0462492	0.0453333	0.0410514	0.178333	0.106721		0.748832	0.124299	0.11261	0.0149873		N	N	N	N
MtCorB	246	256	IVGLLNVKDVF	2.58467	1.07855	6.40367	1.34333	4.57967	0.559118	16.242	0.892651		0.232667	0.0972459	0.576	0.121295	0.412	0.0500109	1.462	0.0803459		0.0273025	0.000345884	0.000216087	0.000343784		N	S	N	B
MtCorB	251	259	NVKDVFSAV	6.32667	0.851566	22.204	0.69192	26.623	1.08622	15.487	1.1358		0.442667	0.059719	1.55467	0.0486991	1.864	0.075797	1.084	0.079733		0.000335149	0.000155945	5.52907e-07	1.75871e-05		S	B	B	B
MtCorB	257	267	SAVFRQQTSAT	4.103	1.44998	9.28767	0.989668	14.115	1.60385	3.61567	0.612739		0.369333	0.130701	0.835667	0.0894305	1.27033	0.144266	0.325667	0.0552055		0.00231438	0.00144418	4.88225e-05	0.00236768		N	S	B	N
MtCorB	259	267	VFRQQTSAT	3.427	0.593244	2.25467	1.11691	1.50167	1.47866	-0.375667	1.3332		0.24	0.041587	0.158	0.077777	0.105	0.103147	-0.0263333	0.0937651		0.00101423	0.0076199	0.0784918	0.556368		N	N	N	N
MtCorB	260	267	FRQQTSAT	0.277	0.807521	4.64633	1.91286	1.23	1.19718	1.74067	1.56784		0.0166667	0.0483093	0.278667	0.114739	0.074	0.0720353	0.104333	0.094127		0.452585	0.0255786	0.068871	0.0689488		N	N	N	N
MtCorB	261	267	RQQTSAT	3.73467	1.24058	2.745	1.42673	0.069	0.756806	2.883	1.0236		0.187	0.0621732	0.136667	0.0712769	0.00366667	0.0377536	0.144333	0.0509628		0.00204283	0.0116626	0.826948	0.00723298		N	N	N	N
MtCorB	268	287	IRDLMYEPYFIPESKKIDEL	0.132667	0.468197	0.683667	0.518248	4.585	0.618711	6.93967	0.602644		0.0206667	0.0748127	0.109	0.0827897	0.733667	0.0991632	1.11033	0.0966542		0.537018	0.0324416	0.000605152	1.22677e-05		N	N	N	S
MtCorB	268	288	IRDLMYEPYFIPESKKIDELL	0.815	1.78492	1.101	1.42128	4.61733	0.678699	9.779	2.08215		0.139	0.303549	0.187333	0.241826	0.784667	0.115954	1.66267	0.354109		0.473363	0.19657	0.00613534	0.00458869		N	N	N	S
MtCorB	271	287	LMYEPYFIPESKKIDEL	-0.561333	1.2356	1.22467	1.18497	4.576	1.25586	7.604	0.666942		-0.0733333	0.161184	0.159	0.154093	0.595333	0.163337	0.988667	0.0868112		0.427984	0.0699612	0.00289324	0.000609182		N	N	N	S
MtCorB	273	287	YEPYFIPESKKIDEL	0.437333	0.580036	1.11767	0.42794	6.056	0.431988	8.91833	0.751005		0.0483333	0.0637486	0.123	0.0470304	0.666667	0.0476556	0.981	0.0824947		0.136931	0.00466431	0.000314608	1.87359e-05		N	N	S	S
MtCorB	273	288	YEPYFIPESKKIDELL	-0.238333	0.563676	0.975667	1.89509	6.349	1.69941	11.639	1.88024		-0.0283333	0.0679897	0.117	0.227249	0.762	0.203619	1.39667	0.225755		0.492936	0.322728	0.00194777	0.00193715		N	N	S	B
MtCorB	288	298	LKELQVKKQHM	5.58667	1.41872	10.5447	1.66997	19.5247	1.03352	3.929	1.63122		0.502667	0.127731	0.949333	0.149755	1.75733	0.0927853	0.353667	0.146802		0.00426665	0.00508643	0.000364022	0.00490623		S	B	B	N
MtCorB	288	300	LKELQVKKQHMAV	3.88533	0.675803	8.49667	0.487169	12.8143	0.988151	4.50933	0.681236		0.427333	0.0746566	0.934667	0.0533896	1.40933	0.108697	0.496	0.0757566		0.000161906	8.25092e-06	0.000631329	0.00216824		N	S	B	N
MtCorB	288	302	LKELQVKKQHMAVVL	3.403	0.414951	6.45533	1.06518	10.5543	0.505137	2.61867	1.05738		0.442333	0.0535755	0.839	0.138153	1.37233	0.0654889	0.34	0.137636		0.000409914	0.000571967	1.48043e-06	0.00988307		N	S	B	N
MtCorB	291	300	LQVKKQHMAV	5.42867	0.713355	8.403	0.565633	3.507	0.801816	1.318	1.23925		0.434333	0.057363	0.672	0.0451849	0.280667	0.0642428	0.105	0.0985754		0.000284998	3.84082e-05	0.000466983	0.110738		S	S	N	N
MtCorB	301	308	VLDEYGSF	0.762667	1.3521	0.348333	0.869167	-0.82	1.16478	1.01333	0.54342		0.046	0.0813231	0.0206667	0.0523731	-0.0493333	0.0704476	0.061	0.0324354		0.239106	0.397383	0.161952	0.0209532		N	N	N	N
MtCorB	303	308	DEYGSF	1.78	1.44655	0.0716667	2.06555	-1.166	0.695579	-1.443	0.630249		0.071	0.0576112	0.00266667	0.0828147	-0.0463333	0.0276006	-0.0573333	0.0252379		0.0960981	0.941672	0.0184745	0.00620291		N	N	N	N
MtCorB	309	317	AGIVTVEDM	4.22067	0.25316	20.025	0.882249	37.3943	0.949839	27.9327	1.0056		0.295667	0.0180698	1.40133	0.0613707	2.61767	0.0665825	1.95533	0.0705224		3.10476e-05	0.000342217	1.72902e-06	1.34902e-05		N	B	B	B
MtCorB	309	318	AGIVTVEDML	5.473	0.750712	22.242	1.17143	47.1883	1.24121	39.8793	1.10439		0.438	0.0602876	1.77933	0.0944172	3.77533	0.0993152	3.19033	0.0883925		0.0054929	5.94599e-05	1.16066e-05	7.52396e-05		S	B	B	B
MtCorB	318	328	LEELVGEILDE	-1.73133	1.17127	0.745333	1.78742	-2.53667	0.487593	0.901333	1.09985		-0.155667	0.105257	0.0666667	0.160491	-0.228333	0.043523	0.0813333	0.099305		0.0275844	0.381122	0.000275174	0.126487		N	N	N	N
				MtCorB+ATP vs MtCorBΔC+ATP
				% D									# D									T-Test					Significant changes
State	Start	End	Sequence	3	SD	30	SD	300	SD	3000	SD		3	SD	30	SD	300	SD	3000	SD		3	30	300	3000		3	30	300	3000
MtCorB	32	64	ISITRAKVHALQSQGRKGAKALDTLKRSTDAIQ	-0.432	0.796405	1.37417	0.882128	0.127	0.820904	-0.706333	1.15929		-0.134333	0.246897	0.426	0.273582	0.0396667	0.254748	-0.218667	0.359593		0.317938	0.468165	0.747232	0.255838		N	N	N	N
MtCorB	32	68	ISITRAKVHALQSQGRKGAKALDTLKRSTDAIQITTL	-0.392	0.827272	4.687	1.00171	0.617	0.544894	-0.106667	1.07439		-0.137667	0.289715	1.64033	0.350579	0.216	0.190707	-0.0376667	0.375962		0.32585	0.00212144	0.11693	0.831749		N	N	N	N
MtCorB	56	64	LKRSTDAIQ	0.337333	1.99009	2.71533	0.908111	-4.113	0.717244	1.41333	0.53394		0.0236667	0.139506	0.190333	0.0638853	-0.288	0.050465	0.099	0.0374792		0.720276	0.0077347	0.000299457	0.00296067		N	N	N	N
MtCorB	69	75	IGSTIAN	0.564	0.590694	-0.180333	1.23723	0.019	1.40565	0.247	1.19298		0.0283333	0.0294887	-0.009	0.0615875	0.001	0.0704444	0.0123333	0.0599607		0.201219	0.740684	0.976008	0.640864		N	N	N	N
MtCorB	69	81	IGSTIANVAVASL	-0.220667	0.219664	-0.0903333	0.440033	-0.251	0.553186	-0.043	0.417169		-0.0246667	0.0244787	-0.0103333	0.0484461	-0.0273333	0.0607032	-0.005	0.0456901		0.189713	0.63028	0.335473	0.802222		N	N	N	N
MtCorB	117	124	YASRYTEE	-1.087	0.961609	2.59167	0.68447	-0.264	1.02338	2.67333	0.842835		-0.0646667	0.0576253	0.155667	0.0413295	-0.0156667	0.0610698	0.160333	0.0506732		0.063776	0.0168665	0.604358	0.00232704		N	N	N	N
MtCorB	125	134	LALRVSRPIL	-0.0143333	1.41274	0.952	1.74066	1.949	1.49527	2.70767	0.452777		-0.00133333	0.0991992	0.067	0.121374	0.136667	0.104199	0.189667	0.0317691		0.975313	0.248275	0.120016	0.000430644		N	N	N	N
MtCorB	125	135	LALRVSRPILF	-0.114	0.392965	0.308333	1.50257	0.228667	0.921593	4.235	1.48767		-0.009	0.0314518	0.025	0.119923	0.0183333	0.073356	0.339	0.118739		0.559022	0.665786	0.637827	0.0164986		N	N	N	N
MtCorB	135	144	FFSKLLYPVL	-0.0706667	0.352145	1.13133	0.951952	0.869667	0.947144	2.193	1.23426		-0.005	0.0248046	0.0793333	0.0665753	0.061	0.0661205	0.153	0.0861328		0.740267	0.111323	0.202767	0.0121547		N	N	N	N
MtCorB	136	144	FSKLLYPVL	0.0763333	0.124979	-1.28933	0.845978	3.008	0.764002	3.82733	0.727978		0.00466667	0.00755334	-0.0773333	0.050482	0.180333	0.0460579	0.229667	0.0435892		0.206993	0.059562	0.00699185	0.000408471		N	N	N	N
MtCorB	145	154	WVTDRIEQQF	-4.03867	0.450318	3.80267	1.50114	-0.460667	0.807342	1.53933	0.836741		-0.323333	0.0356727	0.304333	0.119593	-0.0366667	0.0641774	0.123667	0.0667424		0.000467303	0.00337743	0.361192	0.0119512		N	N	N	N
MtCorB	155	169	AFRPGVTEPVVTEEE	-1.38267	1.51646	0.901	1.48271	-0.852667	0.789904	2.42933	0.817102		-0.152333	0.166732	0.0986667	0.163236	-0.0936667	0.0865753	0.267667	0.0894041		0.123334	0.213717	0.0570602	0.00499255		N	N	N	N
MtCorB	173	191	WIDVGEEEGTIEEEERDML	-1.29267	0.998152	-0.702	0.675499	0.537	0.811667	0.912333	0.987303		-0.219333	0.170129	-0.119667	0.115085	0.0913333	0.138086	0.155	0.167444		0.0797568	0.107105	0.245145	0.0882492		N	N	N	N
MtCorB	176	188	VGEEEGTIEEEER	-0.009	0.833917	0.452333	1.02899	-1.456	0.992249	0.739333	1.05828		-0.00133333	0.091972	0.0496667	0.113323	-0.16	0.108863	0.0813333	0.117022		0.973782	0.428561	0.0232852	0.187836		N	N	N	N
MtCorB	186	191	EERDML	-0.534	1.5839	0.762333	1.29073	-0.228333	0.843992	-0.421667	0.945962		-0.0213333	0.06374	0.0306667	0.0513766	-0.009	0.0337569	-0.0163333	0.0376505		0.508618	0.314357	0.627235	0.485617		N	N	N	N
MtCorB	196	204	RFGDTTARE	-2.836	1.12165	-2.502	2.26664	-3.484	0.872545	-2.121	1.24595		-0.198333	0.0781086	-0.175333	0.158768	-0.244	0.0611759	-0.148333	0.0868758		0.00353519	0.0637793	0.000639584	0.0143364		N	N	N	N
MtCorB	196	214	RFGDTTAREVMTPRVDVVM	-0.823333	0.604981	0.004	0.530779	-0.932333	0.383223	3.42567	0.738778		-0.132	0.096213	0.000333333	0.0849473	-0.149333	0.0616006	0.548	0.118182		0.0333974	0.993575	0.022244	0.00102846		N	N	N	N
MtCorB	203	214	REVMTPRVDVVM	0.296333	1.6222	1.48733	1.07786	2.45167	1.41443	9.594	0.993618		0.0266667	0.145803	0.134	0.0971461	0.220333	0.127229	0.863667	0.0895046		0.703799	0.0328179	0.0137413	0.000399283		N	N	N	S
MtCorB	205	214	VMTPRVDVVM	-0.315667	0.408195	0.085	1.51781	1.50067	0.427041	11.2507	1.07704		-0.022	0.029253	0.006	0.10593	0.105	0.0292763	0.787333	0.0753206		0.151706	0.899469	0.00136203	0.000216226		N	N	N	B
MtCorB	208	214	PRVDVVM	-0.0806667	1.27744	-0.562	1.88109	1.011	1.21163	11.1697	0.494166		-0.004	0.064477	-0.028	0.0942151	0.0503333	0.0611882	0.558667	0.0250564		0.897993	0.548842	0.119279	1.01793e-05		N	N	N	B
MtCorB	215	224	IEDTATLESA	1.12633	1.82728	-0.446667	2.26639	-4.819	1.12423	0.663333	1.73573		0.0903333	0.145792	-0.0356667	0.181291	-0.385333	0.090278	0.0533333	0.138357		0.299153	0.660497	0.00549089	0.398535		N	N	N	N
MtCorB	215	225	IEDTATLESAL	-2.82367	1.40246	2.34467	0.992142	-0.539333	0.91668	0.712333	0.807887		-0.254333	0.126108	0.211	0.0893312	-0.0483333	0.0827909	0.064	0.0722959		0.00869084	0.00933672	0.226097	0.175397		N	N	N	N
MtCorB	225	233	LAIFNETGF	0.351333	1.55318	3.244	0.857051	3.99567	0.928908	5.48433	1.51938		0.0246667	0.108565	0.227	0.0599252	0.28	0.064917	0.383667	0.105761		0.642966	0.00413482	0.00318771	0.0014466		N	N	N	N
MtCorB	226	233	AIFNETGF	-0.249333	0.299415	0.139667	1.15129	-1.547	0.539506	5.58367	0.719016		-0.015	0.0175787	0.00866667	0.0697264	-0.093	0.0320651	0.335333	0.0434601		0.105231	0.802223	0.0113328	0.000106801		N	N	N	N
MtCorB	229	233	NETGF	-0.725667	0.558436	-0.283333	0.697865	-0.894333	1.53293	9.54533	1.41584		-0.0216667	0.0161889	-0.00866667	0.020664	-0.0266667	0.0463654	0.286	0.042388		0.0344986	0.428348	0.235698	0.000106119		N	N	N	N
MtCorB	229	250	NETGFSRIPVYHERIDNIVGLL	-0.264	0.308682	0.234	0.584593	1.16	0.697852	0.438333	1.27713		-0.0503333	0.0584503	0.0446667	0.111034	0.220333	0.13265	0.0836667	0.243406		0.176756	0.412376	0.0801993	0.593364		N	N	N	N
MtCorB	233	250	FSRIPVYHERIDNIVGLL	-0.348	0.575782	0.102333	0.663684	1.18367	1.15635	0.835333	1.55828		-0.0523333	0.0859347	0.0156667	0.0993807	0.177667	0.1733	0.125333	0.232992		0.242001	0.72882	0.1102	0.258054		N	N	N	N
MtCorB	234	250	SRIPVYHERIDNIVGLL	-0.381333	0.271514	0.190667	0.378815	2.09433	0.566773	0.921333	1.49934		-0.053	0.0378562	0.0266667	0.0535388	0.293333	0.0789549	0.129333	0.210388		0.027851	0.396496	0.0188373	0.220223		N	N	N	N
MtCorB	234	256	SRIPVYHERIDNIVGLLNVKDVF	0.353667	0.754632	1.185	1.79192	0.266667	0.717735	1.37567	0.90075		0.071	0.150354	0.237	0.358437	0.053	0.143692	0.275333	0.180181		0.35474	0.220144	0.43722	0.0251232		N	N	N	N
MtCorB	242	249	RIDNIVGL	0.0376667	0.21759	0.42	2.39386	7.802	0.701919	-2.772	1.19484		0.00233333	0.0127411	0.025	0.14307	0.468	0.0419771	-0.166333	0.0713402		0.67744	0.69123	1.09808e-05	0.00507922		N	N	S	N
MtCorB	242	250	RIDNIVGLL	0.383667	0.896518	0.562	0.936561	4.61067	0.386888	2.343	1.42914		0.0273333	0.0624506	0.0396667	0.0655198	0.323	0.0271813	0.164	0.100183		0.344196	0.268937	4.24342e-05	0.0163153		N	N	N	N
MtCorB	246	256	IVGLLNVKDVF	-0.301667	1.32501	2.17633	1.04548	0.140667	0.574519	1.42933	1.30558		-0.0266667	0.119356	0.195667	0.0941935	0.012	0.0515979	0.128667	0.117321		0.688331	0.010862	0.622583	0.0580322		N	N	N	N
MtCorB	251	259	NVKDVFSAV	0.254	0.544808	0.181333	0.564649	6.48	1.33659	8.073	0.646517		0.0176667	0.037939	0.0126667	0.0395114	0.453667	0.0937972	0.565	0.0458258		0.323552	0.568546	0.000883864	0.000202765		N	N	S	S
MtCorB	257	267	SAVFRQQTSAT	-4.13433	1.33612	0.051	1.33181	0.352667	1.48203	4.285	1.32701		-0.371667	0.120238	0.00466667	0.120455	0.0316667	0.133533	0.385667	0.119379		0.00204846	0.930698	0.606808	0.0221544		N	N	N	N
MtCorB	259	267	VFRQQTSAT	-2.25267	0.581243	3.37933	1.11947	-0.084	1.05684	-0.403667	1.37731		-0.157333	0.0408578	0.236333	0.0781173	-0.006	0.0736374	-0.028	0.0964186		0.00302549	0.001771	0.882009	0.538283		N	N	N	N
MtCorB	260	267	FRQQTSAT	-5.04733	1.01976	0.742	2.43202	-5.751	1.13414	4.94733	1.19689		-0.302333	0.0612074	0.0443333	0.146125	-0.345	0.0683804	0.297	0.0715884		0.00034503	0.515407	0.000262772	0.00949418		N	N	N	N
MtCorB	261	267	RQQTSAT	-2.63667	0.816463	1.54467	1.21411	-6.41267	0.479789	0.155333	1.78609		-0.131667	0.0414918	0.0766667	0.060699	-0.320667	0.0243268	0.008	0.0889372		0.017133	0.0640077	6.28271e-05	0.842945		N	N	N	N
MtCorB	268	287	IRDLMYEPYFIPESKKIDEL	-0.438	0.388145	-1.12567	0.582777	-2.12233	0.44623	-2.35767	0.678721		-0.0703333	0.0622607	-0.180333	0.0932728	-0.339667	0.0707731	-0.377	0.108368		0.0551843	0.00973871	0.000388773	0.00182479		N	N	N	N
MtCorB	268	288	IRDLMYEPYFIPESKKIDELL	-2.017	0.561149	-1.504	0.845879	-3.05433	0.166117	-3.36233	1.76632		-0.342667	0.095076	-0.255667	0.14394	-0.519333	0.0283552	-0.571667	0.300241		0.00518906	0.0127853	0.000143768	0.0628591		N	N	N	N
MtCorB	271	287	LMYEPYFIPESKKIDEL	-1.482	1.49609	-1.65133	0.97341	-0.101667	0.968516	-2.94367	0.827858		-0.192667	0.194744	-0.215	0.12676	-0.013	0.126295	-0.382667	0.107966		0.103684	0.0147842	0.852055	0.0131107		N	N	N	N
MtCorB	273	287	YEPYFIPESKKIDEL	-1.15667	0.489715	-2.514	0.666186	-3.41533	0.565836	-3.72833	1.33848		-0.127333	0.0541774	-0.277	0.0729633	-0.375333	0.0621433	-0.41	0.146866		0.00623951	0.00190938	0.000209404	0.00859016		N	N	N	N
MtCorB	273	288	YEPYFIPESKKIDELL	-1.00767	0.183424	-0.509	0.761349	0.843667	1.24795	-1.753	1.86543		-0.121	0.0221652	-0.061	0.0913272	0.101	0.149564	-0.210333	0.223753		0.000358777	0.286771	0.297876	0.147602		N	N	N	N
MtCorB	288	298	LKELQVKKQHM	-3.073	0.934739	-2.27733	1.56198	-6.076	0.818677	-6.02167	1.00949		-0.276667	0.0842654	-0.204667	0.140348	-0.547	0.0733292	-0.542333	0.0910472		0.00148168	0.109112	0.00185422	0.00174417		N	N	S	S
MtCorB	288	300	LKELQVKKQHMAV	-2.08333	0.437736	-4.105	0.97267	-7.75767	1.45837	-7.59667	0.721617		-0.228667	0.0482736	-0.451333	0.107241	-0.853667	0.160245	-0.835333	0.0802401		0.00729818	0.00362701	0.00725068	0.000836805		N	N	S	S
MtCorB	288	302	LKELQVKKQHMAVVL	-0.411667	0.638329	-2.093	1.1238	-5.532	0.832901	-6.33433	1.09935		-0.0533333	0.0828805	-0.272	0.146163	-0.719	0.108329	-0.824	0.142839		0.291983	0.02273	0.00159964	0.00098376		N	N	S	S
MtCorB	291	300	LQVKKQHMAV	-2.52233	1.24368	-4.01667	1.23722	-11.891	0.968786	-1.79033	1.90419		-0.201333	0.0995986	-0.321333	0.0991139	-0.951	0.0773216	-0.143333	0.152025		0.01469	0.0185569	1.22473e-05	0.0836504		N	N	B	N
MtCorB	301	308	VLDEYGSF	-3.54933	1.626	-5.539	1.08988	-9.66933	1.38442	-0.789	1.12295		-0.213333	0.0976232	-0.332667	0.0656138	-0.58	0.083389	-0.047	0.0672963		0.00933447	0.00131844	0.000165824	0.213239		N	N	S	N
MtCorB	303	308	DEYGSF	-5.02133	0.886822	-8.375	1.68762	-20.619	1.15178	-3.335	0.988104		-0.201	0.0356794	-0.335	0.0675493	-0.824667	0.0456637	-0.133333	0.0396437		0.000486007	0.00029085	0.00016408	0.00795141		N	N	B	N
MtCorB	309	317	AGIVTVEDM	2.25667	0.411257	2.56633	1.08137	4.60667	0.538322	2.67967	0.827911		0.158	0.0291617	0.179333	0.0760181	0.322333	0.0378237	0.187333	0.0575501		0.00430382	0.041867	0.000161903	0.00266253		N	N	N	N
MtCorB	309	318	AGIVTVEDML	3.01867	0.815124	3.80433	1.16254	5.16533	0.747805	3.26333	0.619584		0.241667	0.0652387	0.304	0.0933177	0.413333	0.0598126	0.260667	0.0497259		0.0210215	0.0066441	7.33048e-05	0.0010929		N	N	S	N
MtCorB	318	328	LEELVGEILDE	-0.690667	1.11424	2.00333	1.36269	-0.089	0.825612	-0.232	1.25188		-0.062	0.100181	0.18	0.122528	-0.008	0.0742901	-0.0206667	0.11233		0.211171	0.0234889	0.820325	0.690651		N	N	N	N

## Sheet: Fig. S8a
Time	1:30			1:90			1:270			1:810			empty
0	-0.0667448	-0.115974	-0.0733484	0.00255773	-0.0362552	-0.0657505	-0.136975	-0.0438649	-0.0970676	-0.0447735	-0.0522781	-0.0185544	-0.0386379	0.0152958	-0.0123074
6	-0.051686	0.071599	-0.170258	0.017712	-0.022618	-0.0410992	-0.124909	-0.0289547	-0.048751	0.00837443	0.00676491	-0.0338089	-0.0824933	0.074579	-0.0794143
12	0.0812137	-0.106547	-0.0710596	0.0212079	0.0229869	-0.145454	-0.0128018	-0.0024926	0.0476297	0.111748	-0.0342856	-0.0065816	-0.101518	0.0205245	-0.0905762
18	-0.0088793	-0.011297	-0.0926234	-0.0459746	-0.0256114	0.0212624	0.0693059	-0.0813612	0.0721859	-0.105779	-0.146552	-0.0126618	-0.0885302	-0.0309848	-0.116894
24	-0.0361608	0.0943458	-0.0052847	0.050479	-0.0614917	0.0124337	-0.020208	0.111916	0.0564501	0.0170132	-0.11079	0.0196413	0.082305	-0.0358959	-0.0038629
30	-0.0735668	-0.0609818	-0.0649034	0.0181392	-0.0362283	0.0184631	0.0277384	-0.0379404	0.0324829	-0.0729818	0.0655099	-0.0626378	-0.068472	-0.0205785	-0.119742
36	0.00035315	-0.152104	-0.105869	0.0158819	-0.103469	-0.107284	0.0506347	0.00491114	0.00590142	-0.111592	-0.0093905	0.00011365	0.048276	-0.0054601	-0.0479526
42	-0.0334541	-0.118921	-0.080973	0.0246549	-0.124832	0.138614	-0.0237161	-0.0503194	-0.0639333	-0.0413943	-0.0646875	-0.0872891	-0.0945704	-0.015052	-0.054501
48	0.0240267	-0.0856617	-0.0441704	-0.146562	-0.000867	-0.146467	-0.081674	-0.0233694	0.0328372	-0.016347	-0.0028095	0.0202444	-0.030676	-0.0210853	-0.0693406
54	-0.0771584	-0.0307782	-0.0831824	-0.0113546	-0.146055	-0.0608798	-0.0154364	-0.0022879	0.0305076	-0.0673392	0.015627	-0.0700803	-0.0587893	0.0225309	-0.0654223
60	0.134123	-0.0976796	0.00136891	0.0810352	-0.0697994	-0.0983577	0.0276114	-0.0252211	-0.0496431	-0.0124355	-0.121514	0.0102715	-0.0212969	-0.0794885	-0.0399151
66	0.26636	0.177443	0.273796	0.0668434	0.184688	0.160586	0.17208	0.168782	0.295607	0.0952908	0.0607739	-0.0421831	-0.018011	0.0620618	-0.0878391
72	0.133912	0.106265	0.198285	0.139908	0.23731	0.191349	0.0700361	0.173115	0.0402308	0.0700331	0.079239	0.0615838	-0.0279714	0.111924	0.0266513
78	0.246522	0.259183	0.204267	0.198034	0.266913	0.186486	0.120876	-0.009534	0.0983885	0.198836	0.0482662	0.0463586	0.0410102	0.0769302	-0.016779
84	0.535421	0.282871	0.445255	0.279413	0.174172	0.279131	0.186665	0.0724348	0.189452	0.0743119	0.222099	0.24148	-0.0784014	0.128607	-0.0399133
90	0.510019	0.625462	0.505169	0.210955	0.264619	0.150197	0.285792	0.153843	0.281042	0.0729554	0.147073	0.179413	-0.0051509	-0.0141736	-0.0623119
96	0.875519	0.787	0.51261	0.230059	0.424454	0.245028	0.267249	0.189444	0.211939	0.17986	0.178241	0.331269	0.106337	0.0538929	0.0376472
102	1.01334	0.79608	0.847695	0.438281	0.286207	0.296792	0.21008	0.386254	0.352242	0.233663	0.246884	0.143403	-0.0353751	0.109803	0.00609657
108	1.3321	0.935518	0.945696	0.478375	0.443671	0.407825	0.391822	0.343406	0.30832	0.224722	0.184924	0.209359	0.197737	0.0432306	0.0516582
114	1.10488	1.17334	0.966352	0.667397	0.428215	0.42452	0.487891	0.385827	0.366987	0.165127	0.339797	0.226057	0.128869	0.114238	0.01067
120	1.28283	1.42904	1.08025	0.693702	0.514426	0.494644	0.493338	0.495857	0.540854	0.221777	0.539151	0.355927	-0.0711087	0.0560285	0.0910215
126	1.36866	1.32237	1.1614	0.631957	0.785721	0.615106	0.551301	0.40321	0.58916	0.40536	0.330475	0.243923	-0.0210467	0.0865951	0.0505209
132	1.45025	1.37058	1.18944	0.775202	0.647931	0.786582	0.620873	0.555221	0.625202	0.333989	0.361641	0.187177	-0.0361721	0.127631	0.0147185
138	1.37193	1.46019	1.24029	0.786929	0.731618	0.770957	0.469875	0.601889	0.553374	0.154397	0.345065	0.259474	0.0180844	0.21021	-0.0032888
144	1.57045	1.63932	1.35925	0.779164	0.783326	0.727923	0.570762	0.559565	0.604921	0.436371	0.431886	0.335441	0.0571263	0.101093	0.0224498
150	1.54271	1.72344	1.51924	0.828988	0.954167	0.850566	0.418239	0.618994	0.556517	0.469126	0.384581	0.331249	0.0378653	0.0572666	0.0829182
156	1.61312	1.77127	1.42115	0.874927	0.707272	0.891873	0.465585	0.663625	0.427748	0.406286	0.440986	0.397793	-0.0110633	0.0424918	0.0616574
162	1.8516	1.94417	1.67383	0.89767	1.1261	0.802124	0.634893	0.647899	0.740439	0.537434	0.39301	0.54198	0.0112218	0.0832657	-0.0333449
168	1.86289	1.68314	1.79824	0.831864	1.01918	0.855796	0.676561	0.767273	0.484735	0.460171	0.480046	0.38364	0.0269758	0.084264	0.064722
174	1.92011	1.7185	1.63569	0.883129	0.938297	0.886504	0.805632	0.658666	0.846279	0.483234	0.520184	0.468202	0.0938112	0.186619	0.0215726
180	2.10031	1.69274	1.67548	0.872774	0.833488	0.759711	0.795089	0.625543	0.740745	0.510789	0.40284	0.433178	0.00557443	0.0935876	-0.0111763
186	1.98983	1.76937	1.80849	1.07278	0.803062	1.0136	0.649983	0.770165	0.816076	0.422614	0.470034	0.362018	0.0292577	0.155248	-0.0238535
192	2.16459	1.91956	1.66257	1.02558	0.951545	0.967565	0.782127	0.739445	0.766642	0.444274	0.437906	0.537076	-0.0171382	0.131743	0.0629951
198	2.10563	2.23704	1.73929	0.986443	0.956549	1.04649	0.717477	0.648636	0.861959	0.509535	0.465051	0.558737	-0.0574336	0.0837981	0.0323235
204	2.00905	2.15084	1.69595	0.973508	1.13398	0.97503	0.84369	0.661029	0.888672	0.628295	0.544225	0.431209	0.0884205	0.117382	0.0436238
210	2.01058	2.066	1.88645	1.08104	1.18436	1.07347	0.842221	0.846384	0.998268	0.502458	0.609094	0.458039	0.0496468	0.0999138	0.0505183
216	2.02614	1.99525	1.98172	1.09227	1.06929	0.968524	0.69997	0.815279	0.899937	0.487936	0.488267	0.489853	0.114727	0.14405	0.101771
222	2.11931	1.93369	2.12978	1.12413	0.952816	0.86622	0.749948	0.767406	0.824377	0.604529	0.336741	0.532123	0.0637446	0.134822	-0.0172316
228	2.15441	1.81003	2.0252	1.1163	1.12182	0.990424	0.78179	0.844581	0.878028	0.355943	0.464643	0.518	0.0405594	0.066699	0.0402389
234	2.00196	1.92631	1.9429	1.33433	1.10074	1.22561	0.961529	0.959889	0.819013	0.530871	0.490486	0.421765	0.0326138	0.193679	0.00579269
240	2.20749	2.03521	2.15633	1.08798	1.15638	1.17897	0.826938	0.753749	0.937908	0.563101	0.501221	0.542171	0.00368598	0.191758	0.0218001
246	1.99712	1.9734	1.95966	1.1964	1.29364	1.2573	0.703173	0.978288	0.931726	0.643546	0.353612	0.550281	0.0886068	0.185689	0.0396911
252	2.08514	2.26291	1.98729	1.05434	1.29189	1.17776	0.54642	0.711368	1.12586	0.597803	0.658654	0.572024	-0.0043895	0.0953597	0.0214261
258	2.29113	1.93054	2.0667	1.11014	1.23777	1.23774	0.751511	0.908571	0.924481	0.66557	0.543003	0.515436	0.0163796	0.0699113	0.0544089
264	2.1679	2.08072	2.08344	1.29296	1.16249	1.29903	0.706537	0.869695	0.725734	0.541113	0.392182	0.556674	0.0638809	0.140612	-0.0148099
270	2.24819	2.26628	2.10631	1.30776	1.26043	1.06272	1.01624	0.803216	0.75228	0.631578	0.616528	0.565894	0.0656069	-0.0032171	0.0132178
276	2.51278	2.13721	2.02267	1.17525	1.18642	1.02544	0.770511	0.814332	0.974953	0.53101	0.485267	0.531826	0.0511663	0.184727	-0.0075319
282	2.25117	2.18897	2.34307	1.2532	1.24944	1.06429	0.989013	0.945086	0.983945	0.543725	0.502491	0.614333	0.0725234	0.0339114	0.126536
288	2.25665	2.20284	2.13466	1.24989	1.12826	1.13658	0.835224	0.818453	1.03311	0.45428	0.594759	0.627151	0.145359	0.175969	0.0245834
294	2.43407	2.19393	2.06312	1.2365	1.15476	1.14233	0.945335	0.904697	1.18075	0.470543	0.455686	0.43417	0.121021	0.12081	0.0214979
300	2.39058	2.55909	2.1304	1.22823	1.5443	1.1703	0.850309	0.908942	1.01573	0.505766	0.780139	0.588994	0.0634764	0.158286	-0.108669
306	2.61738	2.13155	2.16603	1.34459	1.2002	1.06933	0.948427	0.815251	1.06445	0.59149	0.531236	0.522464	0.171155	0.191688	0.11105
312	2.58337	2.22678	2.12587	1.27282	1.01424	1.0842	0.934759	0.937788	0.984499	0.520304	0.668378	0.55653	-0.0237756	0.1964	0.057351
318	2.73009	2.16776	2.04336	1.17778	1.31673	1.33946	0.788668	1.10813	0.908195	0.516557	0.501152	0.452951	0.0406586	0.112676	0.129239
324	2.55755	2.21873	2.13191	1.31684	1.21504	1.0634	0.785383	1.00223	0.901254	0.418894	0.502984	0.485228	0.00021181	0.16006	0.0801451
330	2.52398	2.24384	2.40974	1.27254	1.21099	1.31724	0.724657	0.90595	1.02052	0.40269	0.522448	0.448394	0.0346159	0.0622871	0.0230892
336	2.18362	2.5279	2.27708	1.36096	1.26079	1.19657	0.737192	0.992867	0.938512	0.432803	0.548755	0.521612	0.0622153	0.161465	0.0436705
342	2.74532	2.38227	2.14503	1.28612	1.48127	1.2467	0.877964	0.919726	0.96505	0.458723	0.52347	0.436608	0.0642885	0.195207	0.118857
348	2.6389	2.41685	2.37921	1.31957	1.09179	1.36826	0.950649	1.05874	1.05674	0.58339	0.439485	0.47405	0.0910448	0.121715	0.149568
354	2.68987	2.3512	2.34636	1.20935	1.39093	1.25489	0.920574	0.909233	0.807833	0.667081	0.521684	0.525433	0.0374476	0.107539	0.142112
360	2.22808	2.3652	2.20495	1.35862	1.27575	1.13114	0.993274	1.17622	1.07555	0.581333	0.539554	0.569733	0.0422381	0.203915	0.0581792
366	2.54993	2.08435	2.55375	1.27131	1.4866	1.50216	1.01102	1.06735	0.960479	0.774624	0.671403	0.52848	0.135139	0.144277	-0.0039219
372	2.32279	2.29536	2.36118	1.61487	1.33994	1.30854	0.994047	1.02459	1.06335	0.631388	0.600171	0.496578	0.167051	0.280326	0.0191994
378	2.50514	2.49926	2.4063	1.43313	1.31135	1.32148	0.852062	1.06137	0.991554	0.609332	0.65902	0.536829	0.101233	0.0745046	0.0170599
384	2.42648	2.49891	2.27924	1.36076	1.35918	1.39436	0.944859	0.869658	1.02416	0.566833	0.600223	0.444651	0.0540308	0.0968999	0.104189
390	2.54221	2.32069	2.08816	1.41225	1.35371	1.40689	0.869152	1.05549	1.03983	0.721938	0.542925	0.535551	-0.0071097	0.172626	0.0775547
396	2.22	2.45566	2.40617	1.50206	1.27663	1.18985	1.00986	1.13136	1.06852	0.415668	0.625392	0.520847	0.054369	0.0707958	0.126737
402	2.28471	2.47371	2.2761	1.51014	1.25086	1.48717	0.931981	1.07614	0.978346	0.618448	0.732858	0.538636	0.00784785	0.0945176	0.179435
408	2.68309	2.37808	2.39465	1.4009	1.46395	1.36576	0.911721	0.823354	1.03687	0.633291	0.534833	0.540559	0.104693	0.179813	0.0266744
414	2.56812	2.42463	2.15008	1.31709	1.26702	1.31006	0.935251	0.864719	1.02615	0.588122	0.640179	0.668421	-0.0533963	0.0659273	-0.0177278
420	2.53886	2.52898	2.33491	1.30207	1.26547	1.35858	0.917144	1.07421	1.08438	0.769591	0.512972	0.634608	0.0312881	0.225217	0.0184471
426	2.9207	2.56285	2.30782	1.27983	1.58943	1.32251	0.963361	1.15156	1.00348	0.734627	0.545022	0.493804	0.0742864	0.120035	0.0477236
432	2.38975	2.67062	2.39632	1.48256	1.51236	1.4738	0.859206	0.87132	1.16088	0.658847	0.6609	0.488951	-0.0069023	0.182031	0.0693592
438	2.89455	2.58576	2.53619	1.42423	1.42702	1.14199	1.11526	0.965035	1.07807	0.605204	0.622541	0.568828	0.0289789	0.255083	0.050785
444	2.46729	2.17198	2.30069	1.31067	1.52793	1.32443	0.916051	0.923205	0.971601	0.729687	0.542333	0.563422	0.13567	0.10925	0.0910363
450	2.69152	2.64158	2.39025	1.57184	1.53451	1.54473	1.09122	1.02306	0.925155	0.553217	0.554074	0.476155	0.112234	0.0790893	0.0184015
456	2.32401	2.72879	2.50581	1.4383	1.26951	1.38575	1.02623	0.996442	1.05845	0.609438	0.671969	0.524161	0.10807	0.116622	0.143258
462	2.58877	2.71303	2.61602	1.49058	1.27495	1.20567	1.12001	1.07968	0.983218	0.666898	0.660292	0.415899	0.0822798	0.176464	0.0372442
468	2.89341	2.55599	2.26838	1.49494	1.43725	1.19092	1.0375	1.0939	0.926586	0.564465	0.489925	0.577313	0.0281211	0.0893267	0.14254
474	2.51322	2.74684	2.43164	1.43691	1.7965	1.39803	0.94929	1.05296	0.925497	0.684466	0.666464	0.631666	0.0081811	0.214922	0.11543
480	2.4664	2.44252	2.77725	1.5033	1.41881	1.4809	1.1753	0.95858	1.10123	0.775049	0.629595	0.515689	0.112867	0.178987	0.0669084
486	2.80735	2.53889	2.68333	1.32043	1.50754	1.37421	1.03058	1.17127	0.922299	0.726499	0.660745	0.565033	0.0456692	0.15784	0.105808
492	2.57441	2.51794	2.28538	1.54883	1.71815	1.26699	1.08274	1.06044	1.22705	0.645934	0.612294	0.523753	0.00548826	0.16633	0.0389421
498	2.55291	2.82383	2.16373	1.35088	1.36161	1.61862	0.951224	0.945425	0.917089	0.739607	0.687379	0.625672	0.0864931	0.150556	0.0302849
504	2.91222	2.53953	2.40974	1.39815	1.39426	1.41336	0.971391	1.25349	1.00906	0.68465	0.608812	0.586497	0.0850024	0.108993	0.102907
510	2.67128	2.57385	2.60644	1.34966	1.3988	1.50768	0.938829	0.859501	1.09481	0.518428	0.643133	0.465571	0.163705	0.121486	0.12211
516	2.6912	2.66857	2.71589	1.38759	1.32692	1.61205	0.887985	0.979091	1.037	0.638846	0.694175	0.596637	0.028297	0.108614	0.131264
522	2.7962	2.30439	2.24193	1.47265	1.41527	1.33878	1.08653	1.25064	1.01325	0.580449	0.624048	0.651767	-0.0501366	0.164472	-0.0368701
528	2.90505	2.93385	2.52656	1.43791	1.21844	1.43141	1.16672	0.911043	1.03915	0.661219	0.650342	0.363074	0.00176694	0.229446	0.0296422
534	2.96534	2.54302	2.44089	1.51973	1.63506	1.45409	1.06963	0.807299	1.231	0.57994	0.660527	0.596958	0.100378	0.0800235	0.0561987
540	2.48377	2.79584	2.25792	1.55377	1.3747	1.27431	1.04983	0.953705	1.18034	0.63335	0.558822	0.444909	0.0911161	0.158047	0.124291
546	2.72681	2.90648	2.28431	1.47822	1.28785	1.39369	1.13374	1.22919	1.14773	0.767775	0.454708	0.695062	0.0486738	0.0820981	0.163483
552	3.07283	3.00365	2.61896	1.48589	1.38375	1.6135	0.939422	0.964892	1.17511	0.559561	0.618426	0.543738	0.0896825	0.208462	0.0546208
558	2.88899	2.42977	2.84691	1.73294	1.48589	1.63092	1.06729	0.992018	1.1362	0.688102	0.711993	0.538246	0.114611	0.118254	-0.01403
564	2.55832	2.4523	2.49143	1.33508	1.6214	1.33325	1.20877	1.01423	1.22424	0.721147	0.558949	0.400606	0.165576	0.0739522	0.0605217
570	2.56001	2.96632	2.46481	1.18727	1.3364	1.22794	1.02078	1.08565	1.157	0.679452	0.574861	0.628697	0.0204369	0.149255	0.0573856
576	2.70173	2.64131	2.52783	1.28182	1.47569	1.5855	1.00285	1.03078	1.11637	0.878948	0.752295	0.470172	-0.0577152	0.0336179	-0.024416
582	2.71194	2.80587	2.60828	1.58298	1.42047	1.66158	1.14618	1.05002	1.11742	0.516179	0.623679	0.619083	0.00550791	0.159503	0.0380379
588	2.57051	2.70546	2.81611	1.37957	1.49678	1.54046	0.995663	1.09337	0.984514	0.834595	0.791454	0.565894	0.107144	0.227864	0.100828
594	2.72812	2.78242	2.453	1.43787	1.55338	1.63639	0.923859	1.1163	1.20191	0.516084	0.75022	0.665669	0.0798167	0.141379	0.054168
600	2.69207	2.6587	2.5423	1.33887	1.52041	1.38479	1.07965	0.999197	1.14544	0.579054	0.692177	0.624395	0.0561411	0.299501	0.0153209
606	2.59654	2.71861	2.57573	1.62819	1.26439	1.62547	1.07355	1.17847	1.12191	0.570129	0.711877	0.553844	0.0557602	0.131752	0.00439055
612	3.16305	2.99405	2.60892	1.36206	1.58445	1.45704	1.10445	1.02669	1.37357	0.533761	0.636798	0.542651	0.109406	0.178318	-0.0805789
618	2.58754	2.92128	2.48924	1.45639	1.58299	1.5776	1.06622	1.0192	1.37776	0.707836	0.719401	0.472507	0.0962656	0.0919053	0.100429
624	2.80001	2.9399	2.64469	1.46867	1.78625	1.44301	1.12516	1.01322	1.1212	0.638756	0.619616	0.594074	0.0420793	0.121386	-0.0166943
630	3.13265	2.77906	2.92772	1.16924	1.37256	1.46585	1.25853	1.27477	1.09709	0.63638	0.602661	0.627829	-0.0326879	0.121226	0.0468906
636	2.64513	3.23591	2.05975	1.31284	1.53989	1.30956	0.975185	1.11053	1.05725	0.595247	0.698451	0.63809	0.06155	0.251187	-0.0230491
642	2.80894	2.97783	2.66275	1.49354	1.58926	1.45449	1.01223	0.867003	1.13257	0.626742	0.644406	0.414032	0.0566492	0.11399	-0.0249758
648	2.95184	2.91595	2.18581	1.40928	1.47116	1.64082	1.09323	1.14416	1.17739	0.602182	0.695096	0.548146	0.049473	0.116368	0.161081
654	2.97047	2.91632	2.51272	1.65266	1.46293	1.36414	1.21241	1.07859	1.25211	0.736513	0.516165	0.511692	0.0302251	0.057087	-0.0441463
660	3.10333	2.83678	2.76452	1.60088	1.52129	1.54186	1.07215	0.996235	1.23861	0.624017	0.649768	0.701174	0.0454104	0.0415091	-0.0158178
666	2.88019	2.83944	2.5075	1.83788	1.57911	1.48382	1.3246	1.07727	1.24277	0.656545	0.724148	0.429801	0.0451562	0.282764	0.0868387

[truncated: 3 more sheets: Fig. S8b, Fig. S8d, Fig. S8e]
